# Supplementary material for: Paederia scandens extract alleviates obesity via modulating the gut microbiota and serum metabolome disorder
Source: Front Microbiol. 2025 Apr 23;16:1554537. doi: 10.3389/fmicb.2025.1554537 (PMC12055551; doi:10.3389/fmicb.2025.1554537)
Supplement: Supplementary file 1 [file Table_1.xlsx]

## Sheet: Table S1
Tabele S1. The metabolites in the negative and positive ion models
ID	m/z	Retention time (min)	Ion mode	Metabolites	cid	cidlink	HMDB	METLIN	Lipidmaps	PubChem	KEGG	ID Annotation	Annotation	ChEBI	Reactome_id	Reactome_Description	CAS	smiles	InChIKey	Super Class	Class	Sub Class	level	Score	Isotope Similarity	Fragmentation Score	Fragment Ions	Adducts	Formula	Mass Error (ppm)	QC1	QC2	QC3	QC4	NC-1	NC-2	NC-3	NC-4	NC-5	NC-6	OB-1	OB-2	OB-3	OB-4	OB-5	OB-6	OB-7	OB-8	PS-1
FT3388NR	281.249	13.788	neg	Oleic acid	512	https://cloud.oebiotech.com/#/lm/network/512	HMDB0000207	190	LMFA01030002	445639	C00712	mmu00061,mmu01040	Fatty acid biosynthesis|Biosynthesis of unsaturated fatty acids	16196	R-MMU-112310,R-MMU-112315,R-MMU-112316,R-MMU-1430728,R-MMU-162582,R-MMU-163685,R-MMU-2187338,R-MMU-2453902,R-MMU-2980736,R-MMU-372790,R-MMU-373076,R-MMU-381771,R-MMU-382551,R-MMU-388396,R-MMU-392499,R-MMU-400451,R-MMU-400508,R-MMU-400511,R-MMU-416476,R-MMU-422356,R-MMU-425397,R-MMU-425407,R-MMU-434316,R-MMU-444209,R-MMU-500792,R-MMU-804914,R-MMU-9709957	Neurotransmitter release cycle|Transmission across Chemical Synapses|Neuronal System|Metabolism|Signal Transduction|Integration of energy metabolism|Visual phototransduction|The canonical retinoid cycle in rods (twilight vision)|Peptide hormone metabolism|Signaling by GPCR|Class A/1 (Rhodopsin-like receptors)|Synthesis, secretion, and inactivation of Glucagon-like Peptide-1 (GLP-1)|Transport of s…	112-80-1	OC(=O)CCCCCCC/C=C\CCCCCCCC	ZQPPMHVWECSIRJ-KTKRTIGZSA-N	Lipids and lipid-like molecules	Fatty Acyls	Fatty acids and conjugates	Level 1	77.72	99.45	99.91	78.7283, 85.2825, 124.8336, 142.4566, 222.2798, 280.9634, 281.1743, 281.2485, 281.3431, 282.2513	M-H	C18H34O2	0	3.40421e+07	3.60463e+07	3.65041e+07	3.31198e+07	3.32186e+07	3.27489e+07	3.27216e+07	2.91013e+07	3.1485e+07	3.72519e+07	3.45888e+07	3.77308e+07	3.22085e+07	3.83162e+07	4.19986e+07	3.35879e+07	3.9308e+07	3.48211e+07	3.79053e+07
FT3837NR	303.233	12.789	neg	Arachidonic acid	511	https://cloud.oebiotech.com/#/lm/network/511	HMDB0001043	193	LMFA01030001	444899	C00219	mmu00590,mmu00591,mmu01040,mmu04216,mmu04217,mmu04270,mmu04611,mmu04664,mmu04666,mmu04723,mmu04726,mmu04730,mmu04750,mmu04912,mmu04913,mmu04921,mmu04923,mmu04925,mmu05140,mmu05146	Arachidonic acid metabolism|Linoleic acid metabolism|Biosynthesis of unsaturated fatty acids|Ferroptosis|Necroptosis|Vascular smooth muscle contraction|Platelet activation|Fc epsilon RI signaling pathway|Fc gamma R-mediated phagocytosis|Retrograde endocannabinoid signaling|Serotonergic synapse|Long-term depression|Inflammatory mediator regulation of TRP channels|GnRH signaling pathway|Ovarian ste…	15843			506-32-1	C(O)(=O)CCC/C=C\C/C=C\C/C=C\C/C=C\CCCCC	YZXBAPSDXZZRGB-DOFZRALJSA-N	Lipids and lipid-like molecules	Fatty Acyls	Fatty acids and conjugates	Level 1	77.68	99.52	99.44	259.2433, 277.0730, 285.2229, 301.8992, 302.7059, 303.2332, 303.2988, 303.3161, 304.2357, 304.5759	M-H	C20H32O2	0.33	2.47168e+08	2.16636e+08	1.98721e+08	1.91774e+08	2.41173e+08	2.10163e+08	1.59404e+08	1.91333e+08	1.87336e+08	1.56347e+08	1.91224e+08	1.73889e+08	1.84786e+08	1.92617e+08	1.85364e+08	1.90291e+08	2.04959e+08	2.03587e+08	2.5713e+08
FT4371NR	331.264	13.61	neg	Adrenic Acid	679	https://cloud.oebiotech.com/#/lm/network/679	HMDB0002226	34846	LMFA01030178	5497181	C16527	mmu01040	Biosynthesis of unsaturated fatty acids	53487	R-MMU-162582,R-MMU-2980736,R-MMU-372790,R-MMU-381771,R-MMU-388396,R-MMU-392499,R-MMU-400508,R-MMU-416476	Signal Transduction|Peptide hormone metabolism|Signaling by GPCR|Synthesis, secretion, and inactivation of Glucagon-like Peptide-1 (GLP-1)|GPCR downstream signalling|Metabolism of proteins|Incretin synthesis, secretion, and inactivation|G alpha (q) signalling events	28874-58-0	C(CC(=O)O)CCC/C=C\C/C=C\C/C=C\C/C=C\CCCCC	TWSWSIQAPQLDBP-DOFZRALJSA-N	Lipids and lipid-like molecules	Fatty Acyls	Fatty acids and conjugates	Level 1	77.59	99.58	99.37	205.1241, 233.2273, 240.7909, 287.2744, 313.2539, 331.1693, 331.2645, 331.3866, 332.2678, 332.7974	M-H	C22H36O2	-0.3	6.70812e+06	5.37114e+06	6.91981e+06	6.94202e+06	5.90504e+06	4.10046e+06	4.15366e+06	5.13372e+06	4.93859e+06	5.35288e+06	4.89922e+06	6.4572e+06	4.78785e+06	6.32314e+06	5.24312e+06	4.30926e+06	5.34793e+06	4.23278e+06	7.06807e+06
FT0676NR	133.014	0.774	neg	Malic acid	257700	https://cloud.oebiotech.com/#/lm/network/257700	HMDB0000744	118		525	C00149	mmu00020,mmu00620,mmu00630,mmu04742,mmu04922,mmu04964,mmu05200,mmu05211,mmu05230	Citrate cycle (TCA cycle)|Pyruvate metabolism|Glyoxylate and dicarboxylate metabolism|Taste transduction|Glucagon signaling pathway|Proximal tubule bicarbonate reclamation|Pathways in cancer|Renal cell carcinoma|Central carbon metabolism in cancer				6915-15-7	C(C(C(=O)O)O)C(=O)O	BJEPYKJPYRNKOW-UHFFFAOYSA-N	Organic acids and derivatives	Hydroxy acids and derivatives	Beta hydroxy acids and derivatives	Level 1	77.5	99.75	98.23	100.4182, 112.3315, 114.9847, 115.0036, 115.0232, 115.0275, 116.0069, 132.9001, 133.0142, 134.0184	M-H	C4H6O5	0.75	8.22537e+07	1.15534e+08	9.83067e+07	1.28489e+08	1.0726e+08	1.23421e+08	1.35065e+08	1.39275e+07	1.16167e+08	1.60307e+08	9.32973e+07	8.21588e+07	9.43446e+07	8.14343e+07	7.75723e+07	1.11556e+08	7.01928e+07	6.81766e+07	9.4172e+07
FT3647PR	282.279	12.897	pos	2E,13Z-Octadecadienal	6694	https://cloud.oebiotech.com/#/lm/network/6694		46520	LMFA06000234	9903401								C(/C=C/CCCCCCCCC/C=C\CCCC)(=O)[H]	NCFULMZVHNTQOK-RAPDCGKPSA-N	Lipids and lipid-like molecules	Fatty Acyls	Fatty aldehydes	Level 1	77.38	99.46	99.12	177.1639, 184.1697, 191.1793, 198.1852, 212.2004, 226.2170, 247.2422, 265.2528, 282.2041, 282.2793	M+NH4	C18H32O	0	1.56005e+07	1.89045e+07	1.15974e+07	1.47724e+07	2.17558e+08	2.39323e+08	3.39941e+08	8.44967e+07	1.19911e+08	3.26487e+08	3.1709e+08	2.85443e+08	3.5131e+07	7.73158e+07	1.72291e+08	2.57059e+08	1.88948e+08	2.17503e+08	1.79006e+08
FT3602PR	280.264	12.086	pos	9,12,15-octadecatrienal	6567	https://cloud.oebiotech.com/#/lm/network/6567		75376	LMFA06000102	5283384								C(/C/C=C/C/C=C/CC)=C\CCCCCCCC([H])=O	TUCMDDWTBVMRTP-IUQGRGSQSA-N	Lipids and lipid-like molecules	Fatty Acyls	Fatty aldehydes	Level 1	77.15	98.78	97.66	170.1546, 175.1481, 179.1794, 184.1696, 189.1638, 198.1863, 221.2265, 245.2265, 263.2370, 280.2636	M+NH4	C18H30O	-0.36	4.70226e+06	5.59884e+06	5.46488e+06	5.12203e+06	3.64136e+07	7.53654e+07	6.29961e+07	2.03056e+07	2.55545e+07	8.32322e+07	1.12069e+08	9.50038e+07	1.22556e+07	1.65474e+07	4.03707e+07	5.42562e+07	4.4354e+07	4.32807e+07	4.01426e+07
FT1171PR	147.113	0.62	pos	D-Lysine	48090	https://cloud.oebiotech.com/#/lm/network/48090	HMDB0003405	6919		57449	C00739	mmu00310,mmu00470	Lysine degradation|D-Amino acid metabolism	16855			923-27-3	NCCCC[C@@H](N)C(O)=O	KDXKERNSBIXSRK-RXMQYKEDSA-N	Organic acids and derivatives	Carboxylic acids and derivatives	Amino acids, peptides, and analogues	Level 1	77.06	98.71	97.11	102.0916, 121.0328, 129.1024, 130.0864, 130.1158, 136.3148, 147.0439, 147.0801, 147.1129, 157.8397	M+H	C6H14N2O2	-0.68	3.08981e+08	2.26038e+08	2.90886e+08	2.71788e+08	3.55187e+08	2.95444e+08	2.86103e+08	2.41916e+08	2.49034e+08	3.07164e+08	3.21194e+08	2.87194e+08	2.71974e+08	2.83525e+08	2.89668e+08	3.03608e+08	2.71423e+08	3.02094e+08	2.55523e+08
FT4499PR	338.342	15.271	pos	13-Docosenamide	200006	https://cloud.oebiotech.com/#/lm/network/200006	HMDB0244507			8214								CCCCCCCCC=CCCCCCCCCCCCC(N)=O	UAUDZVJPLUQNMU-UHFFFAOYSA-N	Lipids and lipid-like molecules	Fatty Acyls	Fatty amides	Level 1	77.01	99.27	97.19	212.2002, 226.2163, 240.2326, 254.2480, 268.2638, 282.2789, 303.3047, 321.3154, 338.2433, 338.3415	M+H	C22H43NO	0	8.35745e+07	8.39532e+07	8.25903e+07	1.22235e+08	9.42732e+07	4.04608e+07	4.01716e+07	4.44439e+07	2.47486e+07	8.42987e+07	3.35662e+07	5.26188e+07	9.78197e+07	2.70164e+07	8.0311e+07	3.94752e+07	1.86383e+07	3.79131e+07	1.21629e+08
FT3047NR	267.074	1.388	neg	Inosine	46924	https://cloud.oebiotech.com/#/lm/network/46924	HMDB0000195	84		6021	C00294	mmu00230	Purine metabolism	17596	R-MMU-1430728,R-MMU-15869,R-MMU-2161522,R-MMU-2161541,R-MMU-382551,R-MMU-425397,R-MMU-425407,R-MMU-74217,R-MMU-74259,R-MMU-83936,R-MMU-8956319,R-MMU-8956321,R-MMU-9748784,R-MMU-9755088	Metabolism|Metabolism of nucleotides|Abacavir ADME|Abacavir metabolism|Transport of small molecules|Transport of vitamins, nucleosides, and related molecules|SLC-mediated transmembrane transport|Purine salvage|Purine catabolism|Transport of nucleosides and free purine and pyrimidine bases across the plasma membrane|Nucleotide catabolism|Nucleotide salvage|Drug ADME|Ribavirin ADME	58-63-9	OC[C@H]1O[C@H]([C@H](O)[C@@H]1O)N1C=NC2=C(O)N=CN=C12	UGQMRVRMYYASKQ-KQYNXXCUSA-N	Nucleosides, nucleotides, and analogues	Purine nucleosides	Unclassified	Level 1	76.82	98.9	96.21	135.0552, 135.0691, 136.0342, 199.0229, 199.0747, 265.9689, 267.0736, 267.1422, 268.0761, 268.1834	M-H	C10H12N4O5	-0.75	4.02889e+06	3.72652e+06	5.59192e+06	5.14019e+06	1.01834e+07	517561	609519	576860	607096	8.05469e+06	357151	167875	1.21732e+06	202773	786895	969824	451172	587765	1.00975e+07
FT3797NR	301.217	12.168	neg	Eicosapentaenoic Acid	1173	https://cloud.oebiotech.com/#/lm/network/1173	HMDB0001999	6423	LMFA01030759	446284	C06428	mmu01040	Biosynthesis of unsaturated fatty acids	28364			10417-94-4	OC(=O)CCC/C=C\C/C=C\C/C=C\C/C=C\C/C=C\CC	JAZBEHYOTPTENJ-JLNKQSITSA-N	Lipids and lipid-like molecules	Fatty Acyls	Fatty acids and conjugates	Level 1	76.8	99.55	99.96	191.9759, 203.1808, 204.3937, 223.1702, 257.2277, 257.2525, 271.2060, 301.2174, 302.2212, 302.7093	M-H	C20H30O2	0	2.06995e+07	1.92622e+07	1.88953e+07	1.47461e+07	4.95709e+07	5.44441e+07	3.22854e+07	5.30307e+07	5.47185e+07	4.81001e+07	4.83632e+06	5.80774e+06	5.15624e+06	4.81023e+06	5.36255e+06	5.03714e+06	4.75065e+06	4.71543e+06	1.917e+07
FT4564PR	344.228	4.122	pos	Heptaethylene glycol	83356	https://cloud.oebiotech.com/#/lm/network/83356	HMDB0061835			79718				44748			5617-32-3	OCCOCCOCCOCCOCCOCCOCCO	XPJRQAIZZQMSCM-UHFFFAOYSA-N	Organic oxygen compounds	Organooxygen compounds	Ethers	Level 1	76.76	98.2	96.27	239.1487, 265.1640, 283.1749, 309.1905, 327.1073, 327.2015, 327.2907, 327.3216, 344.2281, 366.8769	M+NH4	C14H30O8	-0.87	2.14644e+07	1.6527e+07	1.77517e+07	1.81947e+07	1.21325e+06	2.16122e+06	1.99349e+06	2.1849e+06	2.03558e+06	2.17321e+06	4.40653e+07	3.8234e+07	9.52638e+07	3.49067e+07	2.44868e+07	1.02048e+08	1.91404e+07	2.04986e+07	9.02465e+06
FT5309PR	432.238	9.843	pos	Armillarin	62657	https://cloud.oebiotech.com/#/lm/network/62657	HMDB0039380	93956		53462326							83329-14-0	COC1=CC(O)=C(C(=O)OC2CC3(C)C4CC(C)(C)CC4C=C(C=O)C23O)C(C)=C1	ISKWRTCZWOXOOF-UHFFFAOYSA-N	Lipids and lipid-like molecules	Prenol lipids	Sesquiterpenoids	Level 1	76.75	98.97	97	135.0806, 147.0654, 173.0938, 204.3894, 281.1386, 295.1180, 397.2017, 415.2117, 416.2153, 432.2339	M+NH4	C24H30O6	-0.69	6.21009e+07	4.05395e+07	4.89073e+07	4.38552e+07	7.09775e+07	2.39503e+07	2.45182e+07	2.27341e+07	2.28662e+07	1.86996e+07	7.43769e+07	1.94401e+07	1.78737e+07	2.72365e+07	5.0103e+07	3.77441e+07	1.89536e+07	1.85897e+07	1.92318e+07
FT3652NR	295.228	10.793	neg	13S-HODE	3182	https://cloud.oebiotech.com/#/lm/network/3182	HMDB0004667		LMFA02000228	6443013	C14762	mmu00591	Linoleic acid metabolism	34154	R-MMU-212165,R-MMU-74160,R-MMU-9818564,R-MMU-9841922,R-MMU-9851695,R-MMU-9917777	Epigenetic regulation of gene expression|Gene expression (Transcription)|Epigenetic regulation of gene expression by MLL3 and MLL4 complexes|MLL4 and MLL3 complexes regulate expression of PPARG target genes in adipogenesis and hepatic steatosis|Epigenetic regulation of adipogenesis genes by MLL3 and MLL4 complexes|Epigenetic regulation by WDR5-containing histone modifying complexes	29623-28-7	OC(=O)CCCCCCC/C=C\C=C\[C@@H](O)CCCCC	HNICUWMFWZBIFP-IRQZEAMPSA-N	Lipids and lipid-like molecules	Fatty Acyls	Lineolic acids and derivatives	Level 1	76.72	98.17	96.17	295.1272, 295.1476, 295.2278, 295.2894, 295.3057, 295.3336, 295.3468, 296.2313, 296.5190, 302.6974	M-H	C18H32O3	0	1.04411e+07	9.0828e+06	8.43338e+06	8.52355e+06	2.20572e+07	1.1829e+07	1.15741e+07	9.80301e+06	1.2158e+07	2.15486e+07	5.03151e+06	4.19103e+06	6.30671e+06	4.5878e+06	3.25521e+06	7.68184e+06	3.30379e+06	4.24538e+06	7.4353e+06
FT3874NR	305.249	13.283	neg	ETrE(5Z, 8Z, 11Z)	873	https://cloud.oebiotech.com/#/lm/network/873	HMDB0010378	35045	LMFA01030381	5312531				72865			20590-32-3	C(CCC/C=C\C/C=C\C/C=C\CCCCCCCC)(=O)O	UNSRRHDPHVZAHH-YOILPLPUSA-N	Lipids and lipid-like molecules	Fatty Acyls	Fatty acids and conjugates	Level 1	76.71	99.18	100	102.2716, 112.5194, 204.3947, 261.2590, 287.2406, 302.6903, 305.2487, 305.3120, 305.3316, 306.2520	M-H	C20H34O2	-0.33	4.77038e+06	3.61358e+06	3.48681e+06	3.97863e+06	4.5678e+06	4.06472e+06	3.88319e+06	3.60704e+06	3.22714e+06	4.67472e+06	4.61045e+06	4.86658e+06	4.55349e+06	4.32857e+06	3.96844e+06	4.26561e+06	4.16326e+06	4.1523e+06	4.78081e+06
FT1713PR	175.119	0.662	pos	D-Arginine	48094	https://cloud.oebiotech.com/#/lm/network/48094	HMDB0003416	6924		71070	C00792	mmu00470	D-Amino acid metabolism	15816			157-06-2	N[C@H](CCCNC(N)=N)C(O)=O	ODKSFYDXXFIFQN-SCSAIBSYSA-N	Organic acids and derivatives	Carboxylic acids and derivatives	Amino acids, peptides, and analogues	Level 1	76.7	98.38	96.8	158.0927, 159.0768, 175.0414, 175.0717, 175.1192, 175.1393, 175.1470, 175.1562, 176.1213, 180.8797	M+H	C6H14N4O2	-0.57	9.5026e+07	9.51823e+07	9.19473e+07	8.92629e+07	1.0149e+08	8.26918e+07	9.20523e+07	9.03173e+07	1.11966e+08	9.77866e+07	1.01853e+08	7.36255e+07	6.12934e+07	8.31766e+07	8.6053e+07	5.58326e+07	9.36732e+07	9.02508e+07	7.93317e+07
FT4332NR	329.249	12.947	neg	Docosapentaenoic acid (22n-3)	4859	https://cloud.oebiotech.com/#/lm/network/4859	HMDB0006528	194	LMFA04000044	5497182	C16513	mmu01040	Biosynthesis of unsaturated fatty acids	53488			24880-45-3	C(CCCCC/C=C\C/C=C\C/C=C\C/C=C\C/C=C\CC)(=O)O	YUFFSWGQGVEMMI-JLNKQSITSA-N	Lipids and lipid-like molecules	Fatty Acyls	Fatty acids and conjugates	Level 1	76.6	98.98	94.94	273.7226, 285.2588, 302.7003, 311.2375, 327.7383, 329.1336, 329.2489, 329.3388, 329.3727, 330.2520	M-H	C22H34O2	-0.3	8.65043e+06	1.0001e+07	7.76284e+06	5.22294e+06	1.73527e+07	1.28002e+07	1.16674e+07	1.17232e+07	9.83729e+06	1.51836e+07	4.49631e+06	5.20203e+06	4.00043e+06	4.76446e+06	5.07223e+06	4.917e+06	6.15557e+06	6.05024e+06	8.63665e+06
FT5833PR	510.356	11.135	pos	PC(O-16:0/1:0)	19526	https://cloud.oebiotech.com/#/lm/network/19526		40057	LMGP01020028	24779290				131688				[C@](COP(=O)([O-])OCC[N+](C)(C)C)([H])(OC([H])=O)COCCCCCCCCCCCCCCCC	BBASNTQPDXPDFB-RUZDIDTESA-N	Lipids and lipid-like molecules	Glycerophospholipids	Glycerophosphocholines	Level 1	76.57	99.12	94.48	258.1104, 327.2898, 429.0908, 433.2697, 492.3451, 492.4644, 510.3556, 510.4965, 510.5347, 511.3566	M+H	C25H52NO7P	-0.78	1.2379e+08	1.14936e+08	1.30436e+08	1.14503e+08	228085589	1.56287e+08	1.26588e+08	1.21048e+08	1.3016e+08	1.52485e+08	7.81892e+07	9.61629e+07	8.25872e+07	8.51231e+07	9.7046e+07	8.91417e+07	9.76967e+07	9.36664e+07	1.15291e+08
FT6160PR	544.34	10.412	pos	PC(0:0/20:4)	19873	https://cloud.oebiotech.com/#/lm/network/19873	HMDB0061699	46690	LMGP01050121	52924038				76079			67341-29-1	[C@](COP(=O)([O-])OCC[N+](C)(C)C)([H])(OC(CCC/C=C\C/C=C\C/C=C\C/C=C\CCCCC)=O)CO	IGJKYDBBINVMLH-JXRLJXCWSA-N	Lipids and lipid-like molecules	Glycerophospholipids	Glycerophosphocholines	Level 1	76.5	99	93.85	184.1145, 204.3947, 240.1025, 258.1103, 526.3290, 544.0732, 544.1473, 544.3398, 544.4897, 544.5425	M+H	C28H50NO7P	0.37	1.31052e+09	1.80272e+09	1.96637e+09	1.35937e+09	1.28271e+09	9.82287e+08	9.17419e+08	8.7784e+08	8.27756e+08	1.12986e+09	2.61241e+09	1.85353e+09	1.49902e+09	1.74045e+09	2.23635e+09	2.04222e+09	1.3658e+09	2.20457e+09	1.40977e+09
FT4287NR	327.233	12.585	neg	(4E,7E,10Z,13E,16E,19E)-docosa-4,7,10,13,16,19-hexaenoic acid	274668	https://cloud.oebiotech.com/#/lm/network/274668		64830		6433873							25167-62-8	CCC=CCC=CCC=CCC=CCC=CCC=CCCC(=O)O	MBMBGCFOFBJSGT-CHRIZAQASA-N	Lipids and lipid-like molecules	Fatty Acyls	Fatty acids and conjugates	Level 1	76.31	99.61	92.44	255.2119, 281.2294, 283.2431, 283.3185, 284.2457, 297.2215, 309.2219, 327.2331, 328.2368, 328.7372	M-H	C22H32O2	0.31	2.46551e+08	1.87901e+08	1.83587e+08	1.78825e+08	2.54285e+08	3.1708e+08	2.48971e+08	2.66864e+08	2.90261e+08	2.7732e+08	1.40732e+08	1.52183e+08	1.27247e+08	1.32255e+08	1.2057e+07	1.29804e+08	1.50297e+08	1.37032e+08	1.7435e+08
FT3852PR	295.129	4.013	pos	Gamma-Glutamylphenylalanine	47112	https://cloud.oebiotech.com/#/lm/network/47112	HMDB0000594			111299				89582			7432-24-8	N[C@@H](CCC(=O)N[C@@H](CC1=CC=CC=C1)C(O)=O)C(O)=O	XHHOHZPNYFQJKL-QWRGUYRKSA-N	Organic acids and derivatives	Carboxylic acids and derivatives	Amino acids, peptides, and analogues	Level 1	76.27	97.04	96.52	166.1274, 186.0915, 226.9518, 232.0971, 244.6449, 249.1222, 271.8484, 277.1186, 278.1026, 295.1291	M+H	C14H18N2O5	-1.02	1.01964e+07	1.06872e+07	1.12006e+07	9.49272e+06	1.23457e+07	1.07814e+07	1.28222e+07	9.57932e+06	1.22155e+07	1.28933e+07	8.11584e+06	6.54495e+06	1.62208e+07	8.13907e+06	8.40387e+06	1.37032e+07	7.42411e+06	9.73867e+06	9.12379e+06
FT5816PR	508.34	10.522	pos	PC(17:1/0:0)	19821	https://cloud.oebiotech.com/#/lm/network/19821		40268	LMGP01050002	42607442				73854				[C@](COP(=O)([O-])OCC[N+](C)(C)C)([H])(O)COC(CCCCCCCC/C=C\CCCCCC)=O	XBGIMYLOTRDXPK-AGXIJRPPSA-N	Lipids and lipid-like molecules	Glycerophospholipids	Glycerophosphocholines	Level 1	76.21	98.3	95.67	258.1112, 325.2751, 490.3295, 490.4122, 508.1593, 508.1988, 508.3402, 508.4821, 508.5143, 509.3439	M+H	C25H50NO7P	-0.79	2.21272e+07	2.21588e+07	2.15264e+07	2.45418e+07	3.161e+07	3.14443e+07	3.02524e+07	3.06503e+07	2.86625e+07	3.2001e+07	1.78238e+07	1.79477e+07	1.56426e+07	1.5664e+07	1.6648e+07	1.7075e+07	1.87761e+07	1.48026e+07	2.36672e+07
FT5766PR	500.278	9.067	pos	PE(0:0/20:4;O)	27928	https://cloud.oebiotech.com/#/lm/network/27928			LMGP20020055									C(OP(OCCN)(O)=O)[C@]([H])(OC(=O)CCC/C=C\C/C=C\C/C=C\C=C\[C@@H](O)CCCCC)CO	UNKGTCKGUVAXEP-OPPREMTDSA-N	Lipids and lipid-like molecules	Glycerophospholipids	Glycerophosphoethanolamines	Level 1	76.09	96.67	94.81	267.2113, 285.2214, 302.7187, 328.2637, 359.2582, 407.2159, 439.2248, 457.2329, 482.2652, 500.2773	M+H-H2O	C25H44NO8P	0.4	1.26868e+06	1.44398e+06	1.32352e+06	1.39044e+06	1.41514e+06	1.03253e+06	807155	727240	696600	1.62896e+06	1.339e+06	1.31653e+06	1.85724e+06	1.21996e+06	1.26658e+06	1.77819e+06	1.35893e+06	1.25681e+06	1.35073e+06
FT6118PR	538.387	12.003	pos	PC(19:0/0:0)	19842	https://cloud.oebiotech.com/#/lm/network/19842		40307	LMGP01050041	24779472				131989				[C@](COP(=O)([O-])OCC[N+](C)(C)C)([H])(O)COC(CCCCCCCCCCCCCCCCCC)=O	WYIMORDZGCUBAA-AREMUKBSSA-N	Lipids and lipid-like molecules	Glycerophospholipids	Glycerophosphocholines	Level 1	76.05	98.25	93.7	217.1396, 265.0893, 266.8409, 302.7190, 355.3204, 370.5000, 397.5081, 520.3771, 526.9599, 538.3870	M+H	C27H56NO7P	-0.74	7.47375e+06	6.79227e+06	1.09746e+07	6.31844e+06	1.13031e+07	9.14586e+06	7.2937e+06	9.80017e+06	9.71559e+06	1.18743e+07	7.73649e+06	5.80539e+06	6.64822e+06	5.43443e+06	8.95619e+06	7.08085e+06	5.72781e+06	7.81725e+06	7.31251e+06
FT4050PR	305.248	12.792	pos	4,8,12,16-eicosatetraenoic acid	675	https://cloud.oebiotech.com/#/lm/network/675		34842	LMFA01030173	5282840								C(C/C=C/CC/C=C/CCC)/C=C/CC/C=C/CCC(=O)O	QSMHRTSIMKYDTO-FFIJXKSSSA-N	Lipids and lipid-like molecules	Fatty Acyls	Fatty acids and conjugates	Level 1	76.03	97.94	92.73	207.1380, 221.1536, 223.1688, 235.1697, 245.2264, 259.2068, 269.2264, 287.2368, 305.1659, 305.2475	M+H	C20H32O2	0	9.24044e+06	8.00946e+06	6.79622e+06	5.60332e+06	6.19451e+06	5.78622e+06	4.97052e+06	5.50544e+06	6.1822e+06	6.47398e+06	5.33997e+06	5.24234e+06	6.39591e+06	5.80844e+06	4.69826e+06	5.04759e+06	6.24e+06	7.2311e+06	7.22996e+06
FT4290PR	319.227	11.193	pos	12-oxo-ETE	3976	https://cloud.oebiotech.com/#/lm/network/3976	HMDB0013633	35314	LMFA03060019	5283162	C14807	mmu00590	Arachidonic acid metabolism	34151			108437-64-5	C(/C/C=C\CCCC(=O)O)=C/C=C/C(=O)C/C=C\CCCCC	GURBRQGDZZKITB-VXBMJZGYSA-N	Lipids and lipid-like molecules	Fatty Acyls	Fatty acids and conjugates	Level 1	76.02	97.69	97.57	181.1218, 189.0909, 191.1427, 199.1479, 207.1019, 217.1588, 253.1794, 283.2044, 301.2165, 319.2264	M+H	C20H30O3	0	7.45845e+06	5.78593e+06	5.60444e+06	5.48962e+06	7.07922e+06	4.89015e+06	4.02306e+06	3.73955e+06	3.90697e+06	8.11233e+06	6.19957e+06	6.716e+06	7.98176e+06	5.52715e+06	4.57264e+06	7.0941e+06	5.53926e+06	4.86864e+06	5.68356e+06
FT6228PR	550.387	11.836	pos	PC(O-18:1/2:0)	19582	https://cloud.oebiotech.com/#/lm/network/19582		40011	LMGP01020150	24779375								[C@](COP(=O)([O-])OCC[N+](C)(C)C)([H])(OC(C)=O)COCCCCCCCCC/C=C/CCCCCCC	QICNMHIIJYTPAM-GHUVJGFRSA-N	Lipids and lipid-like molecules	Glycerophospholipids	Glycerophosphocholines	Level 1	75.98	98.63	94.7	532.2847, 532.3765, 550.1844, 550.3870, 550.4641, 550.5402, 550.5896, 550.6420, 551.3873, 553.6356	M+H	C28H56NO7P	-0.73	3.50379e+07	3.50317e+07	3.50126e+07	3.50921e+07	5.37757e+07	4.59366e+07	5.29648e+07	4.04902e+07	4.65053e+07	5.82473e+07	3.04558e+07	3.26842e+07	3.27979e+07	3.22997e+07	2.9888e+07	3.17352e+07	2.7281e+07	3.53747e+07	3.89658e+07
FT2151PR	200.201	10.453	pos	dodecanamide	8564	https://cloud.oebiotech.com/#/lm/network/8564	HMDB0251566	36671	LMFA08010001	14256	C13831			34726				NC(CCCCCCCCCCC)=O	ILRSCQWREDREME-UHFFFAOYSA-N	Lipids and lipid-like molecules	Fatty Acyls	Fatty amides	Level 1	75.93	98.2	96.67	200.1413, 200.1582, 200.1659, 200.2010, 200.2357, 200.2461, 200.2538, 200.2687, 200.9097, 201.2040	M+H	C12H25NO	-0.5	7.21729e+07	7.76103e+07	7.36619e+07	7.19043e+07	7.7234e+07	6.86881e+07	7.25598e+07	7.83139e+07	6.73899e+07	6.57487e+07	6.84243e+07	7.01318e+07	7.35955e+07	6.42482e+07	7.34518e+07	7.41692e+07	6.6334e+07	6.18675e+07	8.28501e+07
FT1318PR	156.077	0.637	pos	3-Aminopicolinic acid	201216	https://cloud.oebiotech.com/#/lm/network/201216	HMDB0245821	429487		73836								NC1=C(N=CC=C1)C(O)=O	BOOMHTFCWOJWFO-UHFFFAOYSA-N	Organoheterocyclic compounds	Pyridines and derivatives	Pyridinecarboxylic acids and derivatives	Level 1	75.92	94.63	96.68	126.9555, 128.0196, 138.0662, 138.9941, 139.0505, 139.0868, 156.0212, 156.0375, 156.0769, 156.1070	M+NH4	C6H6N2O2	-0.64	4.93264e+07	4.91003e+07	5.08477e+07	5.02094e+07	5.31506e+07	4.84883e+07	5.06756e+07	4.51676e+07	4.57214e+07	4.44567e+07	5.16638e+07	5.29097e+07	5.43357e+07	4.65835e+07	4.70824e+07	5.03444e+07	4.31911e+07	5.31574e+07	4.84979e+07
FT6099PR	536.371	11.342	pos	PC(19:1/0:0)	19880	https://cloud.oebiotech.com/#/lm/network/19880		76572	LMGP01050130	52924049								[C@](COP(=O)([O-])OCC[N+](C)(C)C)([H])(O)COC(CCCCCCC/C=C\CCCCCCCCC)=O	VRVDEVSSPPTZQJ-JKCKFMQZSA-N	Lipids and lipid-like molecules	Glycerophospholipids	Glycerophosphocholines	Level 1	75.9	98.06	93.15	281.0513, 299.0616, 302.7177, 332.6613, 353.3068, 363.2290, 518.3613, 536.1762, 536.3716, 536.5652	M+H	C27H54NO7P	-0.75	6.5581e+06	5.85436e+06	5.74836e+06	5.10524e+06	8.15908e+06	7.79959e+06	6.54654e+06	7.12955e+06	7.28696e+06	6.96446e+06	4.5692e+06	5.47022e+06	4.20679e+06	4.28415e+06	4.74709e+06	4.97618e+06	4.97725e+06	5.30245e+06	6.42528e+06
FT2825PR	233.154	8.89	pos	(7b,10a)-3-Hydroxy-1,3,5-cadinatrien-9-one	64097	https://cloud.oebiotech.com/#/lm/network/64097	HMDB0040981	95422		131753002							155662-80-9	CC(C)C1CC(=O)C(C)C2=CC(O)=C(C)C=C12	QPXQUILITXIQFA-UHFFFAOYSA-N	Lipids and lipid-like molecules	Prenol lipids	Sesquiterpenoids	Level 1	75.81	97.82	91.52	177.1639, 187.1489, 189.1268, 191.1426, 197.1327, 205.1589, 215.1431, 233.1537, 233.1746, 233.2239	M+H	C15H20O2	-0.86	3.39833e+06	2.82252e+06	3.48106e+06	3.16878e+06	5.67744e+06	7.4035e+06	6.00615e+06	6.06257e+06	5.99457e+06	6.43351e+06	2.05232e+06	1.83295e+06	1.41629e+06	2.17678e+06	2.69867e+06	1.81824e+06	2.65913e+06	2.84353e+06	2.50362e+06
FT1758NR	204.067	5.065	neg	Indolelactic acid	47151	https://cloud.oebiotech.com/#/lm/network/47151	HMDB0000671			676157	C02043						7417-65-4	O[C@@H](CC1=CNC2=C1C=CC=C2)C(O)=O	XGILAAMKEQUXLS-JTQLQIEISA-N	Organoheterocyclic compounds	Indoles and derivatives	Indolyl carboxylic acids and derivatives	Level 1	75.67	99.31	95.95	187.0597, 202.0518, 203.3279, 204.0209, 204.0493, 204.0665, 204.1257, 204.3923, 204.8085, 205.0697	M-H	C11H11NO3	0	2.37191e+07	1.94788e+07	1.86315e+07	2.42584e+07	2.11932e+07	2.38612e+07	2.26832e+07	2.36296e+07	1.90231e+07	1.65861e+07	2.42854e+07	1.79558e+07	2.37004e+07	2.15323e+07	2.82652e+07	2.4385e+07	2.62685e+07	2.80215e+07	1.99736e+07
FT5599PR	480.309	10.888	pos	PE(18:1/0:0)	21166	https://cloud.oebiotech.com/#/lm/network/21166	HMDB0011506	40778	LMGP02050004	9547071				74971			89576-29-4	[C@](COP(=O)(O)OCCN)([H])(O)COC(CCCCCCC/C=C\CCCCCCCC)=O	PYVRVRFVLRNJLY-MZMPXXGTSA-N	Lipids and lipid-like molecules	Glycerophospholipids	Glycerophosphoethanolamines	Level 1	75.65	97.08	95.69	308.2954, 339.1653, 339.2896, 339.3869, 419.2565, 462.2982, 480.1004, 480.3088, 480.4654, 481.3092	M+H	C23H46NO7P	-0.42	7.29226e+07	6.66704e+07	6.91331e+07	6.40188e+07	5.89327e+07	6.398e+07	5.07669e+07	4.7463e+07	5.37706e+07	5.83501e+07	8.09111e+07	7.07247e+07	9.43247e+07	7.3607e+07	7.42775e+07	9.08588e+07	7.21944e+07	7.62602e+07	6.91297e+07
FT1973PR	189.16	0.657	pos	N6,N6,N6-Trimethyl-L-lysine	47518	https://cloud.oebiotech.com/#/lm/network/47518	HMDB0001325	6161		440120	C03793	mmu00310	Lysine degradation	17311			19253-88-4	C[N+](C)(C)CCCC[C@H](N)C([O-])=O	MXNRLFUSFKVQSK-QMMMGPOBSA-N	Organic acids and derivatives	Carboxylic acids and derivatives	Amino acids, peptides, and analogues	Level 1	75.64	98.41	90.1	144.1218, 144.1380, 148.0041, 172.1086, 172.1527, 189.0501, 189.1413, 189.1598, 189.1744, 189.2002	M+H	C9H20N2O2	-0.53	1.41409e+07	1.89925e+07	1.44369e+07	1.55568e+07	1.86194e+07	1.56844e+07	1.76253e+07	1.79705e+07	1.75482e+07	1.63728e+07	1.55646e+07	1.57774e+07	1.7227e+07	1.55198e+07	1.38575e+07	1.70455e+07	1.45251e+07	1.57558e+07	1.88975e+07
FT1448NR	187.007	4.815	neg	p-Cresyl sulfate	51429	https://cloud.oebiotech.com/#/lm/network/51429	HMDB0011635	62391		4615423	C06677			82914			3233-58-7	CC1=CC=C(OS(O)(=O)=O)C=C1	WGNAKZGUSRVWRH-UHFFFAOYSA-N	Organic acids and derivatives	Organic sulfuric acids and derivatives	Arylsulfates	Level 1	75.62	92.26	97.68	107.0673, 108.0535, 128.1443, 182.0255, 186.3602, 187.0070, 187.0474, 187.6569, 188.0103, 208.4777	M-H	C7H8O4S	0	2.97706e+08	3.12537e+08	3.07562e+08	2.99061e+08	2.7168e+08	3.55217e+08	2.96432e+08	3.17893e+08	3.07444e+08	2.72172e+08	3.4922e+08	3.3372e+08	2.08885e+08	4.16047e+08	4.07734e+08	2.19013e+08	4.7938e+08	4.56226e+08	3.40772e+08
FT1992NR	215.165	9.869	neg	3S-hydroxy-dodecanoic acid	1805	https://cloud.oebiotech.com/#/lm/network/1805	HMDB0000387	35607	LMFA01050252	5312805				36210			45162-48-9	C(C[C@@H](O)CCCCCCCCC)(=O)O	MUCMKTPAZLSKTL-NSHDSACASA-N	Organic acids and derivatives	Hydroxy acids and derivatives	Medium-chain hydroxy acids and derivatives	Level 1	75.46	98.73	89.45	75.6081, 116.9279, 130.4122, 143.5827, 169.1597, 193.3794, 204.3987, 215.1652, 215.2266, 216.1686	M-H	C12H24O3	0	8.79163e+06	7.52318e+06	8.45326e+06	8.8226e+06	1.81864e+07	9.30833e+06	1.02549e+07	9.56164e+06	9.38315e+06	1.30563e+07	6.54714e+06	6.53368e+06	6.09076e+06	6.5169e+06	6.42111e+06	5.86121e+06	8.02221e+06	7.64159e+06	8.74738e+06
FT3981NR	311.223	10.64	neg	9Z-Octadecenedioic acid	2868	https://cloud.oebiotech.com/#/lm/network/2868		36000	LMFA01170055	9543674	C19618							C(CCCCCCC/C=C\CCCCCCCC(=O)O)(=O)O	SBLKVIQSIHEQOF-UPHRSURJSA-N	Lipids and lipid-like molecules	Fatty Acyls	Fatty acids and conjugates	Level 1	75.46	98.2	96.79	267.2324, 293.2125, 302.6973, 309.8351, 311.1371, 311.2229, 311.3087, 311.3330, 312.2258, 312.6202	M-H	C18H32O4	-0.64	7.31125e+06	6.55583e+06	5.64353e+06	5.22549e+06	1.87525e+07	1.34853e+07	1.39481e+07	1.43154e+07	1.33697e+07	1.79044e+07	1.44288e+06	1.21441e+06	2.29895e+06	1.42095e+06	1180700	1.97348e+06	1.20929e+06	1.08504e+06	4.9005e+06
FT4395PR	329.248	12.585	pos	Docosahexaenoic acid	685	https://cloud.oebiotech.com/#/lm/network/685	HMDB0002183	3457	LMFA01030185	445580	C06429	mmu01040	Biosynthesis of unsaturated fatty acids	28125			6217-54-5	C(=C/C/C=C\C/C=C\C/C=C\C/C=C\C/C=C\CC)/CCC(=O)O	MBMBGCFOFBJSGT-KUBAVDMBSA-N	Lipids and lipid-like molecules	Fatty Acyls	Fatty acids and conjugates	Level 1	75.45	97.82	96.41	245.1538, 247.1696, 259.1690, 269.2258, 273.1854, 283.2073, 287.2000, 293.2264, 311.2370, 329.2476	M+H	C22H32O2	0	8.79445e+06	8.24566e+06	1.0122e+07	1.23973e+07	2.41842e+07	2.62703e+07	1.08725e+07	1.67979e+07	1.71983e+07	1.06884e+07	1.02307e+07	7.27153e+06	5.08562e+06	1.11781e+07	6.70425e+06	5.41016e+06	6.04072e+06	6.22206e+06	1.55729e+07
FT5713PR	496.339	10.703	pos	PC(16:0/0:0)[rac]	19871	https://cloud.oebiotech.com/#/lm/network/19871	HMDB0256091	102768	LMGP01050113	86554								C(COP(=O)([O-])OCC[N+](C)(C)C)([H])(O)COC(CCCCCCCCCCCCCCC)=O	ASWBNKHCZGQVJV-UHFFFAOYSA-N	Lipids and lipid-like molecules	Glycerophospholipids	Glycerophosphocholines	Level 1	75.43	99.53	96.12	313.2731, 419.2600, 478.3298, 478.4085, 496.0932, 496.1699, 496.3401, 496.4011, 496.5113, 496.5500	M+H	C24H50NO7P	0.6	1.1727e+10	1.07097e+10	1.03509e+10	1.03785e+10	8.53388e+09	1.19567e+10	1.04232e+10	8.69241e+09	8.31913e+09	1.03015e+10	7.53962e+09	8.50705e+09	1.11109e+10	9.29829e+09	1.19362e+10	9.16783e+09	1.06209e+10	1.21741e+10	9.22816e+09
FT1521PR	166.086	2.336	pos	L-Phenylalanine	46902	https://cloud.oebiotech.com/#/lm/network/46902	HMDB0000159	28		6140	C00079	mmu00360,mmu00400,mmu00470,mmu00970,mmu04974	Phenylalanine metabolism|Phenylalanine, tyrosine and tryptophan biosynthesis|D-Amino acid metabolism|Aminoacyl-tRNA biosynthesis|Protein digestion and absorption	17295			63-91-2	N[C@@H](CC1=CC=CC=C1)C(O)=O	COLNVLDHVKWLRT-QMMMGPOBSA-N	Organic acids and derivatives	Carboxylic acids and derivatives	Amino acids, peptides, and analogues	Level 1	75.39	98.92	92.77	120.0811, 120.0965, 120.1018, 120.1191, 120.4112, 121.0846, 131.0494, 149.0599, 166.0865, 166.1027	M+H	C9H11NO2	-0.6	8.38385e+08	1.54901e+09	8.83334e+08	1.214e+09	1.15124e+09	2.07472e+09	1.10455e+09	1.74583e+09	8.17695e+08	7.5797e+08	1.27522e+09	5.84084e+08	1.65329e+09	1.44895e+09	1.06481e+09	1.96301e+09	1.38944e+09	1.33789e+09	1.32014e+09
FT3593NR	293.14	7.549	neg	2,12-Epoxy-7(14)-illudadiene-3,8-diol	62146	https://cloud.oebiotech.com/#/lm/network/62146	HMDB0038794	93437		131752466							141940-50-3	CC12COC3(C1)C(=C2)C(O)C(=C)C1(CC1)C3(C)O	WLMXEYUIRPFYIT-UHFFFAOYSA-N	Organoheterocyclic compounds	Pyrans	Unclassified	Level 1	75.38	97.91	96.82	142.4985, 157.0120, 165.2263, 179.1154, 235.1341, 253.8510, 286.3853, 293.0609, 293.1397, 294.1418	M+FA-H	C15H20O3	-1.02	786658	780917	779935	866442	0	0	0	0	0	0	1.52828e+06	1.66111e+06	2.98353e+06	1.38888e+06	1.17278e+06	2.97106e+06	1.29556e+06	1.26082e+06	1.03892e+06
FT2259PR	204.123	0.776	pos	Acetyl-L-carnitine	8332	https://cloud.oebiotech.com/#/lm/network/8332	HMDB0000201	956	LMFA07070050	7045767	C02571	mmu04931	Insulin resistance	57589	R-MMU-1430728,R-MMU-389887,R-MMU-390918,R-MMU-556833,R-MMU-8978868	Metabolism|Beta-oxidation of pristanoyl-CoA|Peroxisomal lipid metabolism|Metabolism of lipids|Fatty acid metabolism	3040-38-8	O(C(C)=O)[C@H](CC(=O)[O-])C[N+](C)(C)C	RDHQFKQIGNGIED-MRVPVSSYSA-N	Lipids and lipid-like molecules	Fatty Acyls	Fatty acid esters	Level 1	75.3	93.82	93.58	85.0382, 85.0411, 125.2078, 144.1022, 145.0497, 204.0654, 204.1232, 204.1688, 204.1923, 209.0626	M+H	C9H17NO4	-0.98	7.43867e+08	6.70835e+08	8.15932e+08	9.04834e+08	9.54672e+08	9.59263e+08	8.87385e+08	7.85687e+08	1.01771e+09	1.32567e+09	6.36158e+08	9.52376e+08	9.1978e+08	7.87078e+08	1.00959e+09	8.98059e+08	8.12662e+08	5.85097e+08	9.7861e+08
FT3058NR	267.16	8.895	neg	Risbitin	255876	https://cloud.oebiotech.com/#/lm/network/255876	HMDB0302980	67903		108064	C09715						18178-54-6	[H]O[C@@H]1CC2=C(C([H])([H])[C@@H](CC2)C(=C([H])[H])C([H])([H])[H])[C@@]([H])([C@H]1O[H])C([H])([H])[H]	XSCYYIVXGBKTOC-GZZJDILISA-N	Organic oxygen compounds	Organooxygen compounds	Alcohols and polyols	Level 1	75.28	98.23	89.36	223.1187, 223.1704, 223.2368, 249.1499, 267.0552, 267.0924, 267.1603, 267.2485, 268.1307, 268.1628	M+FA-H	C14H22O2	-0.37	4.80015e+06	4.55941e+06	3.80803e+06	4.84814e+06	7.26088e+06	8.57654e+06	8.04839e+06	8.2842e+06	8.25535e+06	7.53023e+06	3.44599e+06	2.46493e+06	2.40508e+06	3.02311e+06	3.79579e+06	2.77273e+06	3.52702e+06	4.40441e+06	5.24045e+06
FT1242NR	172.991	3.959	neg	Phenol sulphate	82031	https://cloud.oebiotech.com/#/lm/network/82031	HMDB0060015			74426	C02180			27905	R-MMU-1430728,R-MMU-156580,R-MMU-156584,R-MMU-211859	Metabolism|Phase II - Conjugation of compounds|Cytosolic sulfonation of small molecules|Biological oxidations	937-34-8	OS(=O)(=O)OC1=CC=CC=C1	CTYRPMDGLDAWRQ-UHFFFAOYSA-N	Organic acids and derivatives	Organic sulfuric acids and derivatives	Arylsulfates	Level 1	75.23	93.47	95.25	109.0293, 110.9135, 152.8684, 172.4148, 172.9557, 172.9629, 172.9914, 173.0366, 173.5695, 173.9944	M-H	C6H6O4S	0.58	2.38322e+08	1.77784e+08	1.46084e+08	1.95392e+08	4.25215e+08	4.88413e+08	1.16115e+07	5.42551e+08	5.16096e+08	3.15673e+08	3.41008e+07	1.97315e+07	5.34117e+07	2.55425e+07	3.25175e+07	2.62129e+07	4.40499e+07	3.68607e+07	2.49082e+08
FT1464PR	162.113	0.713	pos	L-Carnitine	266280	https://cloud.oebiotech.com/#/lm/network/266280		34532		10917	C15025						541-15-1	C[N+](C)(C)CC(CC(=O)[O-])O	PHIQHXFUZVPYII-ZCFIWIBFSA-N	Organic nitrogen compounds	Organonitrogen compounds	Quaternary ammonium salts	Level 1	75.23	99.06	89.79	135.0443, 144.0659, 162.0719, 162.0800, 162.1125, 162.1381, 162.1448, 162.6298, 163.0388, 163.1164	M+H	C7H15NO3	-0.62	3.0039e+08	2.01329e+08	2.56553e+08	2.0349e+08	2.41081e+08	2.85288e+08	2.85563e+08	2.82132e+08	2.74225e+08	2.75128e+08	2.59232e+08	1.94447e+08	2.17688e+08	2.00777e+08	1.79718e+08	2.30738e+08	1.86263e+08	1.65451e+08	1.97663e+08
FT2597NR	245.013	4.289	neg	3-[4-(sulfooxy)phenyl]propanoic acid	144383	https://cloud.oebiotech.com/#/lm/network/144383	HMDB0125171			49844036								OC(=O)CCC1=CC=C(OS(O)(=O)=O)C=C1	YKAVCSNFDHAGEG-UHFFFAOYSA-N	Organic acids and derivatives	Organic sulfuric acids and derivatives	Arylsulfates	Level 1	75.21	95.1	91.35	123.5383, 134.0613, 165.0556, 166.0585, 178.0511, 186.7435, 244.0420, 245.0125, 245.0718, 246.0159	M-H	C9H10O6S	-0.41	3.86885e+06	4.81116e+06	3.95795e+06	3.69508e+06	6.14398e+06	5.23503e+06	4.85964e+06	4.46143e+06	4.40383e+06	6.08701e+06	2.47821e+06	2.37012e+06	3.47264e+06	2.45187e+06	2.28157e+06	3.30374e+06	2.32064e+06	2.50541e+06	5.35516e+06
FT4099NR	317.212	10.649	neg	12S-HEPE	4066	https://cloud.oebiotech.com/#/lm/network/4066	HMDB10202	45645	LMFA03070008	5283191				88345			116180-17-7	C(/C/C=C\CCCC(=O)O)=C/C=C/[C@@H](O)C/C=C\C/C=C\CC	MCRJLMXYVFDXLS-UOLHMMFFSA-N	Lipids and lipid-like molecules	Fatty Acyls	Eicosanoids	Level 1	75.21	98.22	92.85	208.1104, 221.1534, 240.1005, 255.2118, 273.2223, 299.2017, 302.7068, 317.1253, 317.2122, 317.3232	M-H	C20H30O3	0	1.36236e+07	1.85612e+07	1.59047e+07	1.51542e+07	5.24718e+07	2.70905e+07	2.49215e+07	2.8676e+07	2.32751e+07	5.83377e+07	3.41233e+06	3.43172e+06	4.71568e+06	3.64064e+06	3.96514e+06	4.7434e+06	4.69428e+06	2.79791e+06	1.1054e+07
FT0973NR	154.991	6.947	neg	2-Chlorobenzoic acid	200514	https://cloud.oebiotech.com/#/lm/network/200514	HMDB0245065			8374	C02357			30793				OC(=O)C1=CC=CC=C1Cl	IKCLCGXPQILATA-UHFFFAOYSA-N	Benzenoids	Benzene and substituted derivatives	Benzoic acids and derivatives	Level 1	75.2	98.94	88.48	87.0089, 87.4301, 87.6311, 88.0041, 111.0006, 112.0040, 147.3141, 154.9906, 155.1076, 155.9940	M-H	C7H5ClO2	-0.65	1.96002e+07	1.90951e+07	1.9879e+07	1.98045e+07	2.01706e+07	2.18091e+07	1.85347e+07	1.8161e+07	1.92074e+07	1.89942e+07	1.97894e+07	2.0912e+07	2.13261e+07	2.00225e+07	1.88359e+07	2.10166e+07	1.95057e+07	1.9324e+07	2.08226e+07
FT1473NR	187.098	5.33	neg	Azelaic acid	2867	https://cloud.oebiotech.com/#/lm/network/2867	HMDB0000784	5750	LMFA01170054	2266	C08261			48131			123-99-9	C(CCCCCCCC(=O)O)(=O)O	BDJRBEYXGGNYIS-UHFFFAOYSA-N	Lipids and lipid-like molecules	Fatty Acyls	Fatty acids and conjugates	Level 1	75.18	98.77	97.88	143.1077, 149.8538, 169.0872, 187.0073, 187.0447, 187.0976, 187.1298, 187.1370, 187.1588, 188.1018	M-H	C9H16O4	0	1.50158e+07	1.55883e+07	1.63419e+07	1.78673e+07	1.84807e+07	1.58699e+07	1.81711e+07	1.79303e+07	1.74493e+07	2.25368e+07	1.64684e+07	1.20801e+07	2.72793e+07	1.23207e+07	1.47948e+07	2.13318e+07	1.63977e+07	1.96143e+07	1.45238e+07
FT0879PR	132.077	0.728	pos	Creatine	46852	https://cloud.oebiotech.com/#/lm/network/46852	HMDB0000064	7		586	C00300	mmu00260,mmu00330	Glycine, serine and threonine metabolism|Arginine and proline metabolism	16919			57-00-1	CN(CC(O)=O)C(N)=N	CVSVTCORWBXHQV-UHFFFAOYSA-N	Organic acids and derivatives	Carboxylic acids and derivatives	Amino acids, peptides, and analogues	Level 1	75.16	99.22	89.57	90.0415, 90.0554, 90.0733, 112.0577, 114.0666, 115.0507, 132.0526, 132.0769, 132.1007, 151.7288	M+H	C4H9N3O2	-0.76	5.89757e+08	6.03816e+08	4.78472e+08	6.05115e+08	8.47003e+08	6.51759e+08	6.03034e+08	6.95317e+08	6.42464e+08	6.98826e+08	6.59327e+08	4.58288e+08	4.91858e+08	4.99921e+08	5.45693e+08	4.99959e+08	5.79803e+08	4.98272e+08	7.1601e+08
FT2040NR	217.108	4.883	neg	3-hydroxy-sebacic acid	2903	https://cloud.oebiotech.com/#/lm/network/2903	HMDB0000350	45926	LMFA01170092	3017884				89182				C(=O)(O)CC(O)CCCCCCC(=O)O	OQYZCCKCJQWHIE-UHFFFAOYSA-N	Organic acids and derivatives	Hydroxy acids and derivatives	Medium-chain hydroxy acids and derivatives	Level 1	75.16	97.96	90.11	147.6908, 148.4725, 149.0246, 155.1076, 171.1026, 181.0872, 199.0977, 217.0582, 217.1080, 218.1113	M-H	C10H18O5	0	2.63046e+06	1.89175e+06	2.38757e+06	2.83871e+06	5.51103e+06	4.61681e+06	4.8635e+06	4.44578e+06	5.60742e+06	5.28656e+06	2.79162e+06	2.57861e+06	2.44709e+06	1.75543e+06	2.43347e+06	2.72161e+06	2.11085e+06	2.11669e+06	2.50879e+06
FT6522NR	568.362	11.644	neg	PC(0:0/18:0)	19860	https://cloud.oebiotech.com/#/lm/network/19860	HMDB0011128	40342	LMGP01050076	24779491				76076			4421-58-3	[C@](COP(=O)([O-])OCC[N+](C)(C)C)([H])(OC(CCCCCCCCCCCCCCCCC)=O)CO	IQGPMZRCLCCXAG-RUZDIDTESA-N	Lipids and lipid-like molecules	Glycerophospholipids	Glycerophosphocholines	Level 1	75.16	99.11	88.42	437.2747, 505.4593, 508.1125, 508.1629, 508.3409, 508.4820, 508.5165, 509.3483, 568.3625, 569.3645	M+FA-H	C26H54NO7P	0	2.49177e+08	2.04245e+08	1.74903e+08	1.67563e+08	2.18778e+08	1.90328e+08	1.98546e+08	1.85768e+08	1.84867e+08	2.0804e+08	2.21641e+08	1.93407e+08	1.99954e+08	2.26253e+08	1.71266e+08	2.00886e+08	1.85038e+08	1.9239e+08	2.34622e+08
FT3060PR	247.108	5.041	pos	N-Acetyl-L-tryptophan	52441	https://cloud.oebiotech.com/#/lm/network/52441	HMDB0013713			700653				74640			1218-34-4	CC(=O)N[C@@H](CC1=CNC2=C1C=CC=C2)C(O)=O	DZTHIGRZJZPRDV-LBPRGKRZSA-N	Organic acids and derivatives	Carboxylic acids and derivatives	Amino acids, peptides, and analogues	Level 1	75.11	97.72	98.39	201.1587, 205.0747, 205.0972, 205.1193, 211.0871, 215.5339, 229.0971, 230.0817, 247.1078, 247.1360	M+H	C13H14N2O3	-0.81	9.46813e+06	1.16042e+07	8.33666e+06	9.88512e+06	9.22817e+06	7.41858e+06	1.04399e+07	7.88564e+06	8.82192e+06	1.05889e+07	8.80599e+06	1.17115e+07	8.4312e+06	9.73413e+06	8.91027e+06	1.10148e+07	9.23455e+06	1.12894e+07	8.74693e+06
FT5694NR	451.271	8.7	neg	3alpha,12alpha-Dihydroxy-15-oxo-5beta,14beta-cholan-24-oic Acid	46051	https://cloud.oebiotech.com/#/lm/network/46051		84503	LMST04010189	5283955								C1[C@]2(C)[C@@]3([H])C[C@H](O)[C@]4(C)[C@@]([H])([C@]([H])(C)CCC(O)=O)CC(=O)[C@]4([H])[C@]3([H])CC[C@]2([H])C[C@H](O)C1	ZWJKADHYMMKURY-DGXPQWCKSA-N	Lipids and lipid-like molecules	Steroids and steroid derivatives	Bile acids, alcohols and derivatives	Level 1	75.11	94.92	93.55	365.9417, 387.2523, 388.3664, 405.2648, 405.4245, 406.2686, 419.2414, 423.2755, 451.2705, 452.2704	M+FA-H	C24H38O5	-1.11	8.36853e+06	6.79857e+06	6.35589e+06	6.3971e+06	4.49569e+07	1.55123e+07	1.77755e+07	1.67986e+07	1.62139e+07	3.3755e+07	209260	148723	647726	170723	147022	560166	163651	160262	2.52738e+06
FT5893PR	518.324	10.048	pos	PC(18:3/0:0)	19840	https://cloud.oebiotech.com/#/lm/network/19840	HMDB0010388	40304	LMGP01050038	24779469				133456				[C@](COP(=O)([O-])OCC[N+](C)(C)C)([H])(O)COC(CCCCCCC/C=C\C/C=C\C/C=C\CC)=O	WKQNRCYKYCKESD-YVHLTTHBSA-N	Lipids and lipid-like molecules	Glycerophospholipids	Glycerophosphocholines	Level 1	75.11	98.54	94.48	258.1103, 335.2578, 500.3136, 515.3716, 518.0820, 518.3245, 518.5128, 518.6066, 519.3288, 521.3003	M+H	C26H48NO7P	-0.77	4.90915e+07	4.70636e+07	5.56408e+07	5.29487e+07	6.42027e+07	5.12856e+07	4.83655e+07	4.51121e+07	5.1283e+07	6.69963e+07	4.63631e+07	5.49797e+07	4.61881e+07	4.3645e+07	3.97618e+07	5.55044e+07	4.11164e+07	5.08154e+07	5.81484e+07
FT5917PR	520.34	10.399	pos	PC(18:2/0:0)	19838	https://cloud.oebiotech.com/#/lm/network/19838		40300	LMGP01050034	24779467								[C@](COP(=O)([O-])OCC[N+](C)(C)C)([H])(O)COC(/C=C/C=C/CCCCCCCCCCCCC)=O	CLDXAAPENVNFAW-JRMAHNDFSA-N	Lipids and lipid-like molecules	Glycerophospholipids	Glycerophosphocholines	Level 1	75.09	99.08	96.54	213.5562, 248.9667, 258.1101, 337.2739, 340.8213, 502.3293, 520.1580, 520.3398, 520.5237, 520.5710	M+H	C26H50NO7P	0.19	3.43331e+09	3.57978e+09	4.30574e+09	3.20239e+09	4.80803e+09	4.38761e+09	3.90851e+09	4.05402e+09	4.05767e+09	4.62589e+09	3.33663e+09	3.33994e+09	3.25839e+09	3.18451e+09	3.12224e+09	3.78538e+09	2.1693e+09	3.02131e+09	3.08365e+09
FT1424PR	160.133	0.768	pos	Aminovaleric acid betaine	197329	https://cloud.oebiotech.com/#/lm/network/197329	HMDB0240732			14274897				145234				C[N+](C)(C)CCCCC([O-])=O	CDLVFVFTRQPQFU-UHFFFAOYSA-N	Lipids and lipid-like molecules	Fatty Acyls	Fatty acids and conjugates	Level 1	75.06	99.31	87.64	101.0803, 132.0807, 147.7041, 160.0759, 160.1015, 160.1333, 160.1744, 161.1370, 167.0378, 167.0540	M+H	C8H17NO2	-1.25	2.59478e+08	2.95275e+08	3.13089e+08	3.81741e+08	6.32187e+08	6.53354e+08	6.36938e+08	5.55362e+08	7.1471e+08	7.45934e+08	4.22228e+07	7.81797e+07	8.03262e+07	5.11641e+07	6.27692e+07	8.62334e+07	5.02784e+07	4.44243e+07	3.97428e+08
FT0311NR	103.04	1.427	neg	(R)-3-Hydroxybutanoic acid	1796	https://cloud.oebiotech.com/#/lm/network/1796	HMDB0000011	35598	LMFA01050243	92135	C01089	mmu00650,mmu04024	Butanoate metabolism|cAMP signaling pathway	17066	R-MMU-1430728,R-MMU-556833,R-MMU-74182,R-MMU-77108,R-MMU-77111	Metabolism|Metabolism of lipids|Ketone body metabolism|Utilization of Ketone Bodies|Synthesis of Ketone Bodies	625-72-9	C(C[C@H](O)C)(=O)O	WHBMMWSBFZVSSR-GSVOUGTGSA-N	Organic acids and derivatives	Hydroxy acids and derivatives	Beta hydroxy acids and derivatives	Level 1	75.01	99.61	88.25	59.0165, 59.0212, 59.0225, 60.0172, 67.3175, 70.0948, 73.0296, 73.1786, 103.0400, 113.0776	M-H	C4H8O3	0.68	4.3535e+08	6.22018e+08	6.33354e+08	3.60787e+08	4.73978e+08	3.13277e+08	2.91673e+08	3.02258e+08	3.12992e+08	2.75398e+07	5.10716e+08	2.91079e+08	3.43291e+08	3.55821e+08	4.00135e+08	1.80239e+08	3.8062e+08	6.56832e+08	4.14358e+08
FT0452NR	117.019	1.33	neg	Succinic acid	2857	https://cloud.oebiotech.com/#/lm/network/2857	HMDB0000254	114	LMFA01170043	1110	C00042	mmu00020,mmu00190,mmu00250,mmu00310,mmu00350,mmu00360,mmu00620,mmu00630,mmu00640,mmu00650,mmu00760,mmu00920,mmu04024,mmu04727,mmu04922,mmu05230	Citrate cycle (TCA cycle)|Oxidative phosphorylation|Alanine, aspartate and glutamate metabolism|Lysine degradation|Tyrosine metabolism|Phenylalanine metabolism|Pyruvate metabolism|Glyoxylate and dicarboxylate metabolism|Propanoate metabolism|Butanoate metabolism|Nicotinate and nicotinamide metabolism|Sulfur metabolism|cAMP signaling pathway|GABAergic synapse|Glucagon signaling pathway|Central car…	15741			110-15-6	C(CCC(=O)O)(=O)O	KDYFGRWQOYBRFD-UHFFFAOYSA-N	Organic acids and derivatives	Carboxylic acids and derivatives	Dicarboxylic acids and derivatives	Level 1	75	99.8	90.96	79.7571, 96.2086, 99.0087, 99.9257, 116.9285, 117.0192, 117.0331, 117.0557, 117.9287, 137.6028	M-H	C4H6O4	0.09	5.20133e+07	6.55999e+07	6.39548e+07	6.27732e+07	8.11239e+07	1.1472e+08	1.04669e+08	9.48737e+07	1.00821e+08	8.65507e+07	5.66778e+07	4.68029e+07	5.8169e+07	4.81292e+07	4.39583e+07	5.57862e+07	4.89095e+07	5.04761e+07	5.07677e+07
FT0892PR	132.102	0.853	pos	N,N-Diethylglycine	278879	https://cloud.oebiotech.com/#/lm/network/278879		71280		74151	C16647							CCN(CC)CC(=O)O	SGXDXUYKISDCAZ-UHFFFAOYSA-N	Organic acids and derivatives	Carboxylic acids and derivatives	Amino acids, peptides, and analogues	Level 1	75	99.08	87.59	87.0947, 87.1001, 90.0490, 90.0554, 114.0669, 115.0508, 132.0654, 132.0769, 132.1018, 133.0317	M+H	C6H13NO2	0	2.84891e+09	2.88156e+09	2.49556e+09	2.32974e+09	3.53897e+09	3.06384e+09	2.93661e+09	2.93851e+09	2.56814e+09	2.67115e+09	2.20177e+09	2.09377e+09	2.20599e+09	2.10492e+09	1.52092e+09	2.46042e+09	2.10068e+09	1.28771e+09	2.0477e+09
FT1544NR	191.02	1.069	neg	Citric Acid	46867	https://cloud.oebiotech.com/#/lm/network/46867	HMDB0000094	124		311	C00158	mmu00020,mmu00250,mmu00630,mmu04742,mmu04922,mmu05230	Citrate cycle (TCA cycle)|Alanine, aspartate and glutamate metabolism|Glyoxylate and dicarboxylate metabolism|Taste transduction|Glucagon signaling pathway|Central carbon metabolism in cancer	30769			77-92-9	OC(=O)CC(O)(CC(O)=O)C(O)=O	KRKNYBCHXYNGOX-UHFFFAOYSA-N	Organic acids and derivatives	Carboxylic acids and derivatives	Tricarboxylic acids and derivatives	Level 1	74.99	99.13	96.38	128.7143, 129.0193, 130.9983, 147.0303, 154.9989, 173.0091, 191.0042, 191.0198, 192.0232, 204.3824	M-H	C6H8O7	0	6.3084e+07	7.59591e+07	6.31298e+07	8.15415e+07	1.25762e+08	8.63592e+07	7.3317e+07	1.02827e+08	105942210	121939173	6.32037e+07	6.12642e+07	7.38189e+07	5.78203e+07	6.58658e+07	1.04718e+08	7.32181e+07	7.87211e+07	7.25595e+07
FT4112PR	309.166	0.619	pos	1-[(5-Amino-5-carboxypentyl)amino]-1-deoxyfructose	58815	https://cloud.oebiotech.com/#/lm/network/58815	HMDB0034879	90267		131751634				24109			21291-40-7	NC(CCCCNCC1(O)OC(CO)C(O)C1O)C(O)=O	ZAWLGBRDVQURAK-UHFFFAOYSA-N	Organic oxygen compounds	Organooxygen compounds	Carbohydrates and carbohydrate conjugates	Level 1	74.99	97.22	89.18	255.1348, 256.1178, 262.8848, 273.1446, 291.1551, 292.1410, 309.1341, 309.1667, 309.2051, 309.2314	M+H	C12H24N2O7	-0.32	3.85017e+06	2.49128e+06	3.46894e+06	2.94924e+06	4.67098e+06	3.66059e+06	4.14198e+06	4.06765e+06	3.46599e+06	4.16697e+06	5.87487e+06	4.64561e+06	6.01221e+06	4.54714e+06	3.86601e+06	6.8852e+06	4.19826e+06	3.9109e+06	3.71384e+06
FT1759NR	204.067	5.28	neg	Cinnamoylglycine	51420	https://cloud.oebiotech.com/#/lm/network/51420	HMDB0011621	34534		709625				68616			16534-24-0	OC(=O)CNC(=O)\C=C\C1=CC=CC=C1	YAADMLWHGMUGQL-VOTSOKGWSA-N	Organic acids and derivatives	Carboxylic acids and derivatives	Amino acids, peptides, and analogues	Level 1	74.91	99.19	95.29	147.0454, 158.0121, 158.0614, 160.0768, 160.1081, 161.0807, 174.0559, 201.8107, 204.0666, 205.0694	M-H	C11H11NO3	0	6.91346e+06	6.43437e+06	5.8115e+06	6.75e+06	1.88236e+07	1.74621e+07	1.08171e+07	1.00691e+07	1.22955e+07	1.55768e+07	1.29002e+06	1.60462e+06	613535	1.40561e+06	1.42097e+06	621903	1.75073e+06	1.53024e+06	7.30322e+06
FT3416NR	283.069	1.759	neg	Xanthosine	46983	https://cloud.oebiotech.com/#/lm/network/46983	HMDB0000299	3408		64959	C01762	mmu00230,mmu00232	Purine metabolism|Caffeine metabolism	18107			146-80-5	OC[C@H]1O[C@H]([C@H](O)[C@@H]1O)N1C=NC2=C1N=C(O)N=C2O	UBORTCNDUKBEOP-UUOKFMHZSA-N	Nucleosides, nucleotides, and analogues	Purine nucleosides	Unclassified	Level 1	74.9	96.44	90.08	146.9832, 151.0261, 157.0114, 168.9780, 215.0543, 272.3295, 276.9909, 277.5249, 283.0684, 283.1891	M-H	C10H12N4O6	-0.71	1.25546e+06	822048	1.33445e+06	1.13327e+06	2.22417e+06	856873	739677	610269	700890	2.01499e+06	1.46814e+06	1.70494e+06	3.15893e+06	1.35564e+06	982034	2.54392e+06	937295	794610	1.26594e+06
FT3759NR	299.259	11.476	neg	DL-12-hydroxy stearic acid	3084	https://cloud.oebiotech.com/#/lm/network/3084	HMDB0061706	35442	LMFA02000130	7789				85208			106-14-9	C(CCCCCCCCC(O)CCCCCC)CC(=O)O	ULQISTXYYBZJSJ-UHFFFAOYSA-N	Lipids and lipid-like molecules	Fatty Acyls	Fatty acids and conjugates	Level 1	74.85	99.36	85.62	174.3368, 253.2530, 281.2487, 282.9953, 297.2439, 299.0256, 299.1818, 299.2592, 300.2635, 302.6922	M-H	C18H36O3	0	2.9719e+06	4.05579e+06	3.31482e+06	2.73792e+06	7.35481e+06	6.27519e+06	6.77669e+06	4.69556e+06	6.67686e+06	6.62093e+06	6.2791e+06	5.57996e+06	7.19498e+06	7.08808e+06	1.74363e+06	6.36905e+06	5.54691e+06	6.01547e+06	2.1663e+06
FT1642NR	199.007	5.337	neg	4-Vinylphenol sulfate	83781	https://cloud.oebiotech.com/#/lm/network/83781	HMDB0062775			6426766				82931			131351-90-1	OS(=O)(=O)OC1=CC=C(C=C)C=C1	IETVQHUKTKKBFF-UHFFFAOYSA-N	Organic acids and derivatives	Organic sulfuric acids and derivatives	Arylsulfates	Level 1	74.84	97.97	90.99	119.3795, 120.0537, 135.0455, 198.2980, 199.0071, 199.0502, 199.1342, 200.0104, 204.3842, 214.2176	M-H	C8H8O4S	-0.5	4.96321e+07	4.75923e+07	4.90519e+07	5.93859e+07	5.29865e+07	6.87123e+07	8.26613e+07	6.91712e+07	7.45256e+07	6.49785e+07	4.63242e+07	3.02268e+07	7.74663e+07	3.54434e+07	4.18301e+07	6.72002e+07	4.1906e+07	4.75688e+07	4.79272e+07
FT5692PR	494.324	10.11	pos	(2R)-2-{[(9Z)-Hexadec-9-enoyl]oxy}-3-hydroxypropyl 2-(trimethylazaniumyl)ethyl phosphate	200724	https://cloud.oebiotech.com/#/lm/network/200724	HMDB0245288											CCCCCCC=CCCCCCCCC(=O)OC(CO)COP([O-])(=O)OCC[N+](C)(C)C	OEJYWQCXHNOOHC-UHFFFAOYSA-N	Lipids and lipid-like molecules	Glycerophospholipids	Glycerophosphocholines	Level 1	74.82	98.7	95.94	311.2580, 417.2396, 476.3139, 494.1483, 494.3243, 494.3903, 494.4551, 494.4869, 494.5465, 495.3277	M+H	C24H48NO7P	0	2.70948e+08	2.41469e+08	2.49201e+08	2.47246e+08	3.42732e+08	2.94067e+08	2.87931e+08	2.96535e+08	2.733e+08	2.96219e+08	2.08628e+08	2.13141e+08	1.59994e+08	2.42784e+08	2.74245e+08	1.69088e+08	2.08884e+08	2.00413e+08	2.20522e+08
FT1802NR	206.082	4.919	neg	N-Acetyl-L-phenylalanine	47069	https://cloud.oebiotech.com/#/lm/network/47069	HMDB0000512	34536		74839	C03519	mmu00360	Phenylalanine metabolism	16259			2018-61-3	CC(=O)N[C@@H](CC1=CC=CC=C1)C(O)=O	CBQJSKKFNMDLON-JTQLQIEISA-N	Organic acids and derivatives	Carboxylic acids and derivatives	Amino acids, peptides, and analogues	Level 1	74.69	98.84	96.96	162.0926, 162.9835, 164.0398, 164.0717, 164.1047, 164.1130, 165.0750, 203.6564, 206.0823, 207.0856	M-H	C11H13NO3	0	6.98342e+06	6.78305e+06	8.73332e+06	9.11304e+06	1.03048e+07	7.67408e+06	1.01125e+07	1.05943e+07	1.21129e+07	9.05444e+06	7.92388e+06	7.40649e+06	1.38754e+07	7.48962e+06	6.39314e+06	1.11067e+07	6.24165e+06	6.90879e+06	6.83895e+06
FT6080NR	504.309	10.398	neg	PC(17:2/0:0)	19877	https://cloud.oebiotech.com/#/lm/network/19877		76569	LMGP01050127	52924043				133731				[C@](COP(=O)([O-])OCC[N+](C)(C)C)([H])(O)COC(CCCCCCC/C=C\C/C=C\CCCC)=O	GYPQKMKDLBCBMB-XTVBGRGASA-N	Lipids and lipid-like molecules	Glycerophospholipids	Glycerophosphocholines	Level 1	74.69	96.92	94.09	279.3072, 280.2368, 280.4199, 415.2258, 501.4516, 504.0778, 504.3096, 504.4904, 505.3142, 507.1911	M-H	C25H48NO7P	0.79	3.45076e+06	3.2363e+06	3.24374e+06	3.27268e+06	4.97918e+06	6.15852e+06	4.47377e+06	3.87213e+06	4.64932e+06	4.89031e+06	3.13915e+06	2.90816e+06	3.25941e+06	3.01617e+06	2.6939e+06	3.78847e+06	2.74128e+06	2.61355e+06	3.51683e+06
FT4016NR	313.239	9.859	neg	9,13-DiHOME(11)	3117	https://cloud.oebiotech.com/#/lm/network/3117		35503	LMFA02000163	5282960								C(/C=C/C(O)CCCCC)C(O)CCCCCCCC(=O)O	GPZTWISIZJCSHZ-JLHYYAGUSA-N	Lipids and lipid-like molecules	Fatty Acyls	Fatty acids and conjugates	Level 1	74.66	97.81	97.81	193.1089, 195.1395, 229.8604, 277.2172, 295.2273, 311.2237, 313.0771, 313.2386, 313.3466, 314.2415	M-H	C18H34O4	-0.96	3.52458e+06	5.05989e+06	5463564	3.95441e+06	6.98293e+06	8.02008e+06	7.7658e+06	1.02704e+07	8.08809e+06	8.58603e+06	1.68826e+06	1.52734e+06	2.54903e+06	1.80243e+06	1.92506e+06	2.4353e+06	1.63562e+06	1.75103e+06	3.56334e+06
FT4567PR	344.28	8.708	pos	Dodecanoylcarnitine	8344	https://cloud.oebiotech.com/#/lm/network/8344	HMDB0002250	34490	LMFA07070062	168381				77086			25518-54-1	O(C(CCCCCCCCCCC)=O)[C@H](CC([O-])=O)C[N+](C)(C)C	FUJLYHJROOYKRA-QGZVFWFLSA-N	Lipids and lipid-like molecules	Fatty Acyls	Fatty acid esters	Level 1	74.66	97.41	92.82	278.2353, 285.2055, 336.0421, 340.6064, 344.1825, 344.2797, 344.4046, 345.2813, 357.7895, 364.4714	M+H	C19H37NO4	-0.58	3.12003e+06	3.57992e+06	3.75389e+06	3.25135e+06	5.77615e+06	3.98607e+06	4.00201e+06	3.46553e+06	4.341e+06	5102476	1.99757e+06	2.11981e+06	2.52229e+06	2.00015e+06	2.37243e+06	2.32185e+06	2.31811e+06	2.36179e+06	3.6028e+06
FT3166NR	271.228	12.328	neg	9-methoxy-pentadecanoic acid	2276	https://cloud.oebiotech.com/#/lm/network/2276		96774	LMFA01080013	15389269								C(CCCCCCCC(OC)CCCCCC)(=O)O	QWMAMXJYEIAKRF-UHFFFAOYSA-N	Lipids and lipid-like molecules	Fatty Acyls	Fatty acids and conjugates	Level 1	74.65	98.94	91.02	223.2066, 225.2224, 225.2594, 245.4345, 253.2174, 271.1582, 271.2280, 271.3161, 272.2319, 285.2284	M-H	C16H32O3	-0.37	6.63861e+06	5.55602e+06	5.27128e+06	5.0781e+06	7.33344e+06	7.78696e+06	6.49111e+06	6.34583e+06	6.53222e+06	7.29425e+06	5.41891e+06	4.64509e+06	4.95222e+06	5.20881e+06	5.33214e+06	5.56883e+06	4.90013e+06	4.94219e+06	6.38823e+06
FT6050NR	500.278	10.362	neg	PE(0:0/20:4)	21212	https://cloud.oebiotech.com/#/lm/network/21212	HMDB0011487	62275	LMGP02050051	53480936				72741				C(OP(OCCN)(O)=O)[C@]([H])(OC(=O)CCC/C=C\C/C=C\C/C=C\C/C=C\CCCCC)CO	YWOCITMXHHTBAW-XSQXPFHXSA-N	Lipids and lipid-like molecules	Glycerophospholipids	Glycerophosphoethanolamines	Level 1	74.65	99.5	93.81	281.3656, 302.6749, 302.7111, 303.1507, 303.2330, 304.2366, 500.0107, 500.1063, 500.2786, 501.2801	M-H	C25H44NO7P	-0.4	1.06995e+08	1.02764e+08	9.40244e+07	9.62947e+07	6.83253e+07	6.21863e+07	6.17973e+07	5.65236e+07	7.03574e+07	7.35639e+07	1.36029e+08	1.14729e+08	1.05657e+08	1.27847e+08	1.21999e+08	1.19386e+08	1.24979e+08	1.2589e+08	1.1189e+08
FT5155NR	391.286	10.313	neg	Chenodeoxycholic Acid	45895	https://cloud.oebiotech.com/#/lm/network/45895	HMDB0000518	207	LMST04010032	10133	C02528	mmu00120	Primary bile acid biosynthesis	16755			474-25-9	C1[C@]2(C)[C@@]3([H])CC[C@]4(C)[C@@]([H])([C@]([H])(C)CCC(O)=O)CC[C@@]4([H])[C@]3([H])[C@H](O)C[C@]2([H])C[C@H](O)C1	RUDATBOHQWOJDD-BSWAIDMHSA-N	Lipids and lipid-like molecules	Steroids and steroid derivatives	Bile acids, alcohols and derivatives	Level 1	74.64	96.71	88.17	373.2756, 389.3273, 391.1330, 391.1626, 391.2853, 391.4037, 391.4447, 391.4670, 392.2893, 393.2574	M-H	C24H40O4	-0.77	7.76147e+06	7.73718e+06	7.53275e+06	7.92409e+06	2.46124e+07	1.3096e+07	1.24645e+07	1.2649e+07	12176433	2.20691e+07	3.23424e+06	1.67433e+06	6.56866e+06	1.62912e+06	2.61275e+06	5.65965e+06	2.36273e+06	2.85344e+06	6.95206e+06
FT5470PR	460.27	9.843	pos	Pectachol	62376	https://cloud.oebiotech.com/#/lm/network/62376	HMDB0039064	93670		78178168				175561			81729-14-8	COC1=C(OCC2C(=C)CCC3C(C)(C)C(O)CCC23C)C(OC)=C2OC(=O)C=CC2=C1	QISGCNZPAGFKFT-UHFFFAOYSA-N	Phenylpropanoids and polyketides	Coumarins and derivatives	Unclassified	Level 1	74.62	98.58	96.28	279.1264, 281.1384, 295.1173, 397.2007, 415.2115, 415.3446, 416.2159, 460.2693, 460.4223, 461.2739	M+NH4	C26H34O6	-0.43	3.17645e+07	3.1785e+07	4.83558e+07	5.23106e+07	3.52595e+07	1.74311e+07	1.79733e+07	1.72286e+07	1.96348e+07	1.53046e+07	7.12561e+07	2.40132e+07	2.35978e+07	3.44503e+07	5.29639e+07	4.29964e+07	2.61865e+07	2.82956e+07	1.66249e+07
FT4165NR	321.244	11.252	neg	12(S)-HETrE	83765	https://cloud.oebiotech.com/#/lm/network/83765	HMDB0062747			10314080				90995				[H]\C(CCCCC)=C(/[H])C[C@]([H])(O)C(\[H])=C(/[H])\C(\[H])=C(\[H])CCCCCCC(O)=O	YYIXZLMPKIFFGQ-ONNNWOQGSA-N	Lipids and lipid-like molecules	Fatty Acyls	Eicosanoids	Level 1	74.61	98.96	88.2	302.7016, 303.2331, 303.2733, 306.6663, 310.7475, 321.1533, 321.2434, 321.3601, 322.2462, 322.7060	M-H	C20H34O3	-0.31	8.04638e+06	9.63912e+06	8.43213e+06	6.0938e+06	1.16193e+07	5.59077e+06	5.48991e+06	6.57188e+06	6.24842e+06	1.39069e+07	6.22441e+06	5.77045e+06	8.77174e+06	6.59746e+06	5.81202e+06	1.03132e+07	6.45257e+06	5.46925e+06	7.69675e+06
FT6285PR	560.335	9.108	pos	PC(0:0/20:4;O)	27870	https://cloud.oebiotech.com/#/lm/network/27870			LMGP20010053	129626803				137583				C(OP(OCC[N+](C)(C)C)([O-])=O)[C@]([H])(OC(=O)CCC/C=C\C/C=C\C/C=C\C=C\[C@H](O)CCCCC)CO	UGWAFZVUHJCWOQ-FWJSUUQISA-N	Lipids and lipid-like molecules	Glycerophospholipids	Glycerophosphocholines	Level 1	74.61	96.28	90.49	184.1122, 258.1099, 429.9478, 524.3136, 542.0662, 542.3244, 542.4008, 542.5224, 543.3280, 560.3348	M+H	C28H50NO8P	-1.07	6.30219e+06	6.37656e+06	6.35335e+06	5.68765e+06	7.89098e+06	4.72052e+06	4.48808e+06	3.83832e+06	3.68605e+06	8.36501e+06	7.24765e+06	6.39605e+06	9.61439e+06	6.67367e+06	5.7975e+06	1.02721e+07	5.31307e+06	4.96895e+06	5805988
FT1987PR	190.086	7.514	pos	Methyl 2-(1H-indol-3-yl)acetate	54635	https://cloud.oebiotech.com/#/lm/network/54635	HMDB0029738	86457		74706				72782			1912-33-0	COC(=O)CC1=CNC2=C1C=CC=C2	KTHADMDGDNYQRX-UHFFFAOYSA-N	Organoheterocyclic compounds	Indoles and derivatives	Indolyl carboxylic acids and derivatives	Level 1	74.59	99.14	84.38	130.0881, 130.9669, 131.0684, 148.9769, 149.0234, 149.0442, 166.9876, 190.0037, 190.0856, 204.3919	M+H	C11H11NO2	-0.53	2.03358e+06	2.13841e+06	2.24878e+06	1.92383e+06	1.82777e+06	1.57205e+06	1.25006e+06	1.32743e+06	1.3276e+06	1.70613e+06	1.06149e+06	1.37223e+06	1.28097e+06	1.29394e+06	1.08319e+06	2.3214e+06	1.47272e+06	1.32134e+06	1.81231e+06
FT3427NR	283.264	14.75	neg	Isostearic acid	110	https://cloud.oebiotech.com/#/lm/network/110	HMDB0031066	4293	LMFA01020014	21859	C20356			84896			2724-58-5	C(CCCCCC(C)C)CCCCCCCCC(=O)O	XDOFQFKRPWOURC-UHFFFAOYSA-N	Lipids and lipid-like molecules	Fatty Acyls	Fatty acids and conjugates	Level 1	74.54	98.58	84.54	160.8614, 245.3438, 282.0598, 283.1890, 283.2641, 283.3360, 283.3612, 284.2676, 284.4754, 287.9893	M-H	C18H36O2	0	1.26649e+07	1.40675e+07	1.14492e+07	1.21042e+07	9.53093e+06	8.94614e+06	9.80035e+06	8.89268e+06	1.01848e+07	1.35084e+07	1.12061e+07	7.448e+06	1.20314e+07	9.06014e+06	9.72581e+06	10419622	7.46557e+06	7.18091e+06	9.12087e+06
FT5947PR	522.355	10.927	pos	PC(0:0/18:1)	19861	https://cloud.oebiotech.com/#/lm/network/19861		40345	LMGP01050079	24779492								[C@](COP(=O)([O-])OCC[N+](C)(C)C)([H])(OC(CCCC/C=C\CCCCCCCCCCC)=O)CO	LXHJYOQXXHUOHA-UPTOSOBMSA-N	Lipids and lipid-like molecules	Glycerophospholipids	Glycerophosphocholines	Level 1	74.54	98.89	96.03	339.2902, 339.7577, 504.3451, 504.4294, 522.1658, 522.2083, 522.3558, 522.5352, 522.6040, 523.3582	M+H	C26H52NO7P	0	2.06344e+09	2.04938e+09	2.24975e+09	1.97573e+09	1.61152e+09	1.45349e+09	1.34069e+09	1.3091e+09	1.36231e+09	1.53347e+09	2.27582e+09	2.46819e+09	2.24024e+09	2.51728e+09	2.28975e+09	2.35042e+09	2.24951e+09	2279972734	2.48944e+09
FT4906PR	380.256	9.75	pos	Sphingosine-1-phosphate	38933	https://cloud.oebiotech.com/#/lm/network/38933	HMDB0000277	3891	LMSP01050001	5283560	C06124	mmu00600,mmu04020,mmu04071,mmu04072,mmu04080,mmu04148,mmu04371,mmu04666,mmu05152	Sphingolipid metabolism|Calcium signaling pathway|Sphingolipid signaling pathway|Phospholipase D signaling pathway|Neuroactive ligand-receptor interaction|Efferocytosis|Apelin signaling pathway|Fc gamma R-mediated phagocytosis|Tuberculosis	37550			26993-30-6	OP(OC[C@]([H])(N)[C@]([H])(O)/C=C/CCCCCCCCCCCCC)(=O)O	DUYSYHSSBDVJSM-KRWOKUGFSA-N	Lipids and lipid-like molecules	Sphingolipids	Phosphosphingolipids	Level 1	74.53	98.89	96.09	264.3210, 264.3354, 264.3719, 265.2718, 282.2796, 362.1924, 362.2456, 362.2990, 380.1992, 380.2562	M+H	C18H38NO5P	-0.53	5.70538e+07	5.49177e+07	4.83988e+07	5.14546e+07	6.74435e+07	6.20036e+07	5.99452e+07	5.49417e+07	5.32617e+07	5.92054e+07	5.35957e+07	5.96593e+07	5.03776e+07	6.0068e+07	5.65043e+07	4.83661e+07	5.58309e+07	5.57988e+07	5.84453e+07
FT0781PR	130.086	0.775	pos	Pipecolic acid	46854	https://cloud.oebiotech.com/#/lm/network/46854	HMDB0000070	50		849	C00408	mmu00310	Lysine degradation	17964			535-75-1	OC(=O)C1CCCCN1	HXEACLLIILLPRG-UHFFFAOYSA-N	Organic acids and derivatives	Carboxylic acids and derivatives	Amino acids, peptides, and analogues	Level 1	74.52	98.66	86.61	85.0843, 102.0553, 130.0502, 130.0635, 130.0673, 130.0864, 130.1109, 130.1146, 131.0900, 134.6980	M+H	C6H11NO2	-0.77	6.988e+07	6.33491e+07	7.99393e+07	7.91854e+07	5.98364e+07	1.25918e+08	1.1707e+08	1.00584e+08	1.26725e+08	7.78691e+07	3.33298e+07	5.55281e+07	5.40829e+07	1.30623e+08	5.61558e+07	1.39294e+08	5.64009e+07	6.06924e+07	1.20831e+08
FT0850NR	145.062	0.711	neg	D-Glutamine	48099	https://cloud.oebiotech.com/#/lm/network/48099	HMDB0003423	63630		145815	C00819	mmu00470	D-Amino acid metabolism	17061			5959-95-5	N[C@H](CCC(N)=O)C(O)=O	ZDXPYRJPNDTMRX-GSVOUGTGSA-N	Organic acids and derivatives	Carboxylic acids and derivatives	Amino acids, peptides, and analogues	Level 1	74.51	98.89	89.42	109.0407, 125.0355, 127.0512, 128.0353, 128.0528, 142.0379, 144.8692, 145.0618, 146.0459, 146.0660	M-H	C5H10N2O3	0.69	4.04761e+07	3.16256e+07	3.58506e+07	3.43276e+07	3.4242e+07	3.90262e+07	3.67597e+07	3.54623e+07	3.62509e+07	3.67189e+07	3.12659e+07	3.11054e+07	3.32441e+07	3.94021e+07	3.47434e+07	2.65123e+07	3.42066e+07	3.93937e+07	3.33126e+07
FT1891NR	212.002	4.289	neg	Indoxyl sulfate	47156	https://cloud.oebiotech.com/#/lm/network/47156	HMDB0000682	253		10258				43355			487-94-5	OS(=O)(=O)OC1=CNC2=CC=CC=C12	BXFFHSIDQOFMLE-UHFFFAOYSA-N	Organic acids and derivatives	Organic sulfuric acids and derivatives	Arylsulfates	Level 1	74.5	91.83	93.4	132.0286, 132.0341, 132.0455, 133.0487, 208.7732, 211.2227, 211.9553, 212.0024, 212.0626, 213.0052	M-H	C8H7NO4S	0	1.27074e+08	1.14326e+08	1.09118e+08	1.12131e+08	1.98957e+08	2.16086e+08	2.04776e+08	2.00759e+08	1.88386e+08	1.97838e+08	6.77521e+07	6.7122e+07	6.49138e+07	7.38784e+07	8.67673e+07	6.20152e+07	6.62062e+07	8.73483e+07	1.3056e+08
FT4396PR	329.248	11.155	pos	Taxa-4(20),11(12)-dien-5alpha-acetoxy-10beta-ol	36108	https://cloud.oebiotech.com/#/lm/network/36108		330413	LMPR0104390006	443488	C11898			50436				[C@@]12([C@@](C)(CC[C@@H](C1=C)OC(=O)C)C[C@@H](C1=C(CC[C@]([H])(C1(C)C)C2)C)O)[H]	BMPKIAPYMZISRD-PQTWGXLHSA-N	Lipids and lipid-like molecules	Prenol lipids	Diterpenoids	Level 1	74.5	96.86	95.87	215.1797, 221.1543, 247.1689, 249.1857, 263.2004, 283.2061, 293.2262, 311.2372, 329.2476, 329.3404	M+H-H2O	C22H34O3	1.82	2.89747e+06	2.83727e+06	2.85582e+06	2.50547e+06	8.15485e+06	3.29864e+06	2.70559e+06	2.36096e+06	2.40331e+06	6.81105e+06	1.26428e+06	1.35112e+06	1.72958e+06	1.4546e+06	1.73501e+06	1.87728e+06	1.40756e+06	1.28823e+06	1.95532e+06
FT0987NR	156.067	3.853	neg	5-Acetyl-3,4-dihydro-2H-pyrrole	55884	https://cloud.oebiotech.com/#/lm/network/55884	HMDB0031308	87573		522834				67125			85213-22-5	CC(=O)C1=NCCC1	DQBQWWSFRPLIAX-UHFFFAOYSA-N	Organoheterocyclic compounds	Pyrrolines	Unclassified	Level 1	74.49	98.32	84.87	84.9909, 88.0039, 88.9879, 89.0181, 89.0244, 96.0452, 106.8829, 112.0767, 156.0667, 156.8946	M+FA-H	C6H9NO	-0.64	4.42973e+06	3.21186e+06	3.39481e+06	3.31632e+06	5.07255e+06	4.93307e+06	4.83694e+06	4.55577e+06	2.9399e+06	6.13733e+06	2.49198e+06	2.11042e+06	954537	2.1277e+06	2.56081e+06	1.35158e+06	2.46584e+06	2.25152e+06	4.56723e+06
FT1353NR	180.067	1.171	neg	D-Tyrosine	205505	https://cloud.oebiotech.com/#/lm/network/205505	HMDB0250803	65607		1153	C01536			18186			556-03-6	NC(CC1=CC=C(O)C=C1)C(O)=O	OUYCCCASQSFEME-UHFFFAOYSA-N	Organic acids and derivatives	Carboxylic acids and derivatives	Amino acids, peptides, and analogues	Level 1	74.49	98.67	83.89	180.0303, 180.0472, 180.0665, 180.1036, 180.8587, 180.9175, 181.0128, 181.0505, 181.0700, 199.9040	M-H	C9H11NO3	-0.56	8.81032e+06	8228047	8.43463e+06	8.08959e+06	7.78785e+06	9.30379e+06	7.34038e+06	7.65305e+06	9.58534e+06	7.8258e+06	9.38642e+06	1.00985e+07	1.51336e+07	8.07138e+06	8.4467e+06	1.39635e+07	6.93848e+06	8.11888e+06	6.71792e+06
FT2866NR	257.176	9.291	neg	2,6,10,10-Tetramethyl-1-oxaspiro[4.5]decan-6-ol	61390	https://cloud.oebiotech.com/#/lm/network/61390	HMDB0037907	92711		65428							53398-90-6	CC1CCC2(O1)C(C)(C)CCCC2(C)O	LJOISVFAMDWVFA-UHFFFAOYSA-N	Organoheterocyclic compounds	Tetrahydrofurans	Unclassified	Level 1	74.43	98.06	85.04	195.1543, 195.1753, 196.1771, 204.3776, 204.3954, 213.1865, 239.1660, 257.1761, 257.9400, 258.1787	M+FA-H	C13H24O2	-0.78	3.40641e+06	3.67971e+06	2.86862e+06	3.40751e+06	4.24009e+06	3.84924e+06	3.27137e+06	3.34681e+06	3.49574e+06	3.9622e+06	4.01275e+06	3.83775e+06	3.72754e+06	4.97389e+06	3.40595e+06	4.98234e+06	4.05603e+06	3.69084e+06	3.39217e+06
FT4546NR	343.228	10.972	neg	(+/-)-14-HDoHE	4845	https://cloud.oebiotech.com/#/lm/network/4845		965971	LMFA04000030	11566378				72647				C(CC/C=C\C/C=C\C/C=C\C=C\C(O)C/C=C\C/C=C\CC)(=O)O	ZNEBXONKCYFJAF-BGKMTWLOSA-N	Lipids and lipid-like molecules	Fatty Acyls	Fatty acids and conjugates	Level 1	74.43	99.4	90.46	234.1261, 234.1517, 245.1906, 266.1166, 274.8854, 281.2275, 299.2377, 325.2176, 343.2279, 344.2311	M-H	C22H32O3	0	5.0261e+07	4.99065e+07	4.15775e+07	4.40485e+07	1.20612e+08	6.26149e+07	5.26963e+07	5.18124e+07	5.34048e+07	1.11197e+08	2.3736e+07	2.34503e+07	3.01104e+07	2.54897e+07	2.23123e+07	2.93727e+07	2.14267e+07	2.14532e+07	4.51347e+07
FT2799NR	254.982	0.773	neg	Ascorbic acid 2-sulfate	82525	https://cloud.oebiotech.com/#/lm/network/82525	HMDB0060649	65843		54676864	C02812						37627-95-5	[H][C@@]1(OC(=O)C(OS(O)(=O)=O)=C1O)[C@@H](O)CO	XDBMXUKHMOFBPJ-ZAFYKAAXSA-N	Organoheterocyclic compounds	Dihydrofurans	Furanones	Level 1	74.35	97.47	94.97	178.8977, 182.8606, 195.0505, 197.0276, 222.2770, 254.9196, 254.9817, 255.0625, 255.9846, 256.0158	M-H	C6H8O9S	-0.78	6.24569e+06	6.69292e+06	7.68211e+06	8.23145e+06	6.15259e+06	7.4073e+06	8.19163e+06	7.49816e+06	6.7594e+06	8.44628e+06	7.0154e+06	7.51534e+06	4.26431e+06	7.14232e+06	7.17313e+06	4.74315e+06	6.9549e+06	6.81679e+06	7.52152e+06
FT2092NR	221.155	10.85	neg	Acetaldehyde butyl phenethyl acetal	61310	https://cloud.oebiotech.com/#/lm/network/61310	HMDB0037820	92631		62876							64577-91-9	CCCCOC(C)OCCC1=CC=CC=C1	JBEADRDKGADTFN-UHFFFAOYSA-N	Benzenoids	Benzene and substituted derivatives	Unclassified	Level 1	74.34	98.88	84.52	205.1235, 220.3239, 221.0875, 221.1545, 221.1951, 221.2059, 221.2342, 221.9910, 222.1581, 227.0332	M-H	C14H22O2	0	6.9277e+06	7.26168e+06	7.48064e+06	6.92988e+06	6.50309e+06	8.08075e+06	6.65213e+06	7.45613e+06	6.80791e+06	6.20415e+06	7.07824e+06	6.63454e+06	7.56377e+06	6.54677e+06	6.57311e+06	6.72824e+06	5.85413e+06	6.15915e+06	6.24681e+06
FT5941NR	480.309	10.531	neg	PC(15:0/0:0)	19829	https://cloud.oebiotech.com/#/lm/network/19829	HMDB0010381	40282	LMGP01050016	24779458	C04230	mmu00564,mmu04148,mmu05231	Glycerophospholipid metabolism|Efferocytosis|Choline metabolism in cancer	131924				[C@](COP(=O)([O-])OCC[N+](C)(C)C)([H])(O)COC(CCCCCCCCCCCCCC)=O	RJZVWDTYEWCUAR-JOCHJYFZSA-N	Lipids and lipid-like molecules	Glycerophospholipids	Glycerophosphocholines	Level 1	74.3	96.97	86.93	256.2658, 302.7017, 440.7176, 480.1465, 480.1792, 480.3097, 480.4392, 480.4742, 480.5156, 481.3129	M-H	C23H48NO7P	0.42	3.18771e+06	3.95954e+06	3.17644e+06	3.87777e+06	3.4515e+06	4.68676e+06	3.39498e+06	3.66272e+06	3.47935e+06	3.52734e+06	3.59977e+06	5.57002e+06	4.72171e+06	3.33611e+06	4.16206e+06	3.85579e+06	3.69489e+06	4.25873e+06	4.17231e+06
FT1232NR	172.098	4.686	neg	N-Acetyl-L-leucine	51519	https://cloud.oebiotech.com/#/lm/network/51519	HMDB0011756	43866		70912	C02710			17786			1188-21-2	CC(C)C[C@H](NC(C)=O)C(O)=O	WXNXCEHXYPACJF-ZETCQYMHSA-N	Organic acids and derivatives	Carboxylic acids and derivatives	Amino acids, peptides, and analogues	Level 1	74.27	98.92	95.7	130.1101, 130.4637, 131.0907, 144.0451, 171.9808, 172.0411, 172.0979, 173.1014, 176.4819, 192.7375	M-H	C8H15NO3	-0.58	8.48368e+06	8.56149e+06	1.00461e+07	1.05204e+07	9.77494e+06	9.509e+06	8.38682e+06	9.65605e+06	8.04402e+06	9.63397e+06	7.73238e+06	8.35555e+06	1.47581e+07	7.01451e+06	8.4915e+06	1.56907e+07	8.98073e+06	7.91805e+06	7.17554e+06
FT2052NR	218.103	2.971	neg	D-Pantothenic acid	46931	https://cloud.oebiotech.com/#/lm/network/46931	HMDB0000210	241		6613	C00864	mmu00410,mmu00770,mmu04977	beta-Alanine metabolism|Pantothenate and CoA biosynthesis|Vitamin digestion and absorption	46905			79-83-4	CC(C)(CO)[C@@H](O)C(=O)NCCC(O)=O	GHOKWGTUZJEAQD-ZETCQYMHSA-N	Organic oxygen compounds	Organooxygen compounds	Alcohols and polyols	Level 1	74.26	98	89.98	88.0403, 89.0434, 99.0447, 116.0717, 127.8704, 146.0822, 146.0929, 218.1034, 218.1220, 219.1051	M-H	C9H17NO5	0	4.91839e+06	5.34584e+06	4.65896e+06	5.12711e+06	6.57109e+06	1.07562e+07	8.05001e+06	6.5474e+06	6.40388e+06	5.83906e+06	7.26888e+06	9.95415e+06	8.05813e+06	7.20659e+06	1.09265e+07	4.43127e+06	1.01388e+07	1.00027e+07	6.33541e+06
FT2297PR	205.097	3.722	pos	H-D-Trp-OH	52406	https://cloud.oebiotech.com/#/lm/network/52406	HMDB0013609	65364		9060	C00525			16296	R-MMU-162582,R-MMU-372790,R-MMU-388396,R-MMU-418594,R-MMU-420499,R-MMU-500792,R-MMU-9709957,R-MMU-9717189,R-MMU-9717207	Signal Transduction|Signaling by GPCR|GPCR downstream signalling|G alpha (i) signalling events|Class C/3 (Metabotropic glutamate/pheromone receptors)|GPCR ligand binding|Sensory Perception|Sensory perception of taste|Sensory perception of sweet, bitter, and umami (glutamate) taste	153-94-6	N[C@H](CC1=CNC2=C1C=CC=C2)C(O)=O	QIVBCDIJIAJPQS-SECBINFHSA-N	Organoheterocyclic compounds	Indoles and derivatives	Indolyl carboxylic acids and derivatives	Level 1	74.2	92.49	96.32	188.0303, 188.0399, 188.0707, 188.1019, 188.1113, 188.1224, 188.7164, 188.7336, 189.0744, 205.0974	M+H	C11H12N2O2	0.49	1.42702e+09	1.57035e+09	1.32398e+09	1.46961e+09	1.85371e+09	2.08555e+09	2.14997e+09	1.80504e+09	1.69462e+09	2.22847e+09	1.52427e+09	1.23101e+09	1.23912e+09	1.446e+09	1.38511e+09	1.64641e+09	1.69307e+09	1.8631e+09	1.72611e+09
FT2352NR	233.155	10.921	neg	(+)-artemisinic acid	35604	https://cloud.oebiotech.com/#/lm/network/35604			LMPR0103190015	10922465				63749				[C@@]12([H])[C@@]([H])([C@H](C(C(O)=O)=C)CC[C@H]1C)C=C(C)CC2	PLQMEXSCSAIXGB-SAXRGWBVSA-N	Lipids and lipid-like molecules	Prenol lipids	Sesquiterpenoids	Level 1	74.11	98.21	99.93	233.1112, 233.1546, 233.1985, 233.2107, 233.2233, 234.0373, 234.0613, 234.1582, 234.1802, 234.1852	M-H	C15H22O2	0	2.11649e+07	2.90108e+07	2.08428e+07	2.10035e+07	2.16082e+07	1.66046e+07	1.7724e+07	2.18406e+07	1.85615e+07	1.56828e+07	2.30507e+07	1.79249e+07	1.69772e+07	1.6558e+07	1.65896e+07	1.68582e+07	1.67352e+07	2.28078e+07	1.96276e+07
FT1651NR	199.098	5.658	neg	2E-Decenedioic acid	2846	https://cloud.oebiotech.com/#/lm/network/2846	HMDB00603	74917	LMFA01170032	6442613				137808				C(/C=C/CCCCCCC(=O)O)(=O)O	XUNMWLWTZWWEIE-FNORWQNLSA-N	Lipids and lipid-like molecules	Fatty Acyls	Fatty acids and conjugates	Level 1	74.08	98.37	90.93	140.8536, 155.0786, 155.1078, 155.1461, 156.1112, 181.0871, 199.0062, 199.0252, 199.0977, 199.1328	M-H	C10H16O4	0	5.70027e+06	4.45641e+06	4.94339e+06	4.62083e+06	5.01895e+06	8.68895e+06	4.43878e+06	1.01131e+07	4.65343e+06	9.22134e+06	3.38175e+06	3887602	4.94239e+06	4.05108e+06	8.00442e+06	3.9164e+06	8.50294e+06	3.82907e+06	4.5562e+06
FT5838PR	510.392	12.045	pos	2-O-ethyl PAF C-16	273689	https://cloud.oebiotech.com/#/lm/network/273689		62939		24779410								CCCCCCCCCCCCCCCCOCC(COP(=O)([O-])OCC[N+](C)(C)C)OCC	LPHUUVMLQFHHQG-AREMUKBSSA-N	Lipids and lipid-like molecules	Glycerophospholipids	Glycerophosphocholines	Level 1	74.08	98.03	92.74	184.0735, 184.0922, 224.1586, 224.7052, 248.0983, 346.2349, 510.2195, 510.3922, 510.6186, 511.4011	M+H	C26H56NO6P	-0.78	1.12459e+07	1.02716e+07	1.20512e+07	1.00636e+07	1.2175e+07	1.36832e+07	9.79855e+06	1.21988e+07	1.07643e+07	1.36291e+07	1.18347e+07	1.22599e+07	1.06229e+07	1.15879e+07	1.04053e+07	1.14054e+07	1.15751e+07	1.07448e+07	1.10728e+07
FT1140PR	146.165	0.595	pos	Spermidine	47476	https://cloud.oebiotech.com/#/lm/network/47476	HMDB0001257	254		1102	C00315	mmu00330,mmu00410,mmu00480,mmu02010	Arginine and proline metabolism|beta-Alanine metabolism|Glutathione metabolism|ABC transporters	16610			124-20-9	NCCCCNCCCN	ATHGHQPFGPMSJY-UHFFFAOYSA-N	Organic nitrogen compounds	Organonitrogen compounds	Amines	Level 1	74.07	98.61	87.42	119.9758, 123.9647, 129.1304, 129.1388, 129.1496, 146.0605, 146.1653, 146.1787, 147.0442, 147.0806	M+H	C7H19N3	-0.68	3.73232e+07	2.97185e+07	3.3418e+07	3.23123e+07	3.47848e+07	4.57422e+07	3.39064e+07	4.26177e+07	3.12043e+07	30613928	2.37377e+07	1.61285e+07	5.48337e+07	2.40756e+07	1.7398e+07	3.20928e+07	1.70707e+07	1.79633e+07	3.25538e+07
FT1803NR	206.082	5.116	neg	Phenylpropionylglycine	47265	https://cloud.oebiotech.com/#/lm/network/47265	HMDB0000860	5823		152323				266653			56613-60-6	OC(=O)CNC(=O)CCC1=CC=CC=C1	YEIQSAXUPKPPBN-UHFFFAOYSA-N	Organic acids and derivatives	Carboxylic acids and derivatives	Amino acids, peptides, and analogues	Level 1	74.01	99.14	83.2	131.0503, 161.0450, 162.0924, 162.9829, 176.6274, 204.3850, 206.0822, 206.0990, 207.0640, 207.0847	M-H	C11H13NO3	0	1.17645e+06	1.39802e+06	1.55436e+06	1.65286e+06	5.49444e+06	3.03009e+06	3.22204e+06	2864339	2.56042e+06	5.78695e+06	198428	206515	156844	231861	183414	114671	172315	135138	1.33256e+06
FT4166NR	321.244	11.463	neg	12R-HETrE	3943	https://cloud.oebiotech.com/#/lm/network/3943	HMDB0062290	36270	LMFA03050012	5283149								C(/CC[C@@H](O)C/C=C\CCCCC)=C/C/C=C\CCCC(=O)O	RFAKHEWADWLSJX-ZIQRGBBDSA-N	Lipids and lipid-like molecules	Fatty Acyls	Eicosanoids	Level 1	74	97.94	83.12	179.1079, 205.1957, 220.6638, 259.2424, 277.2549, 303.2331, 321.2434, 321.2865, 322.2468, 339.4178	M-H	C20H34O3	-0.31	1.04958e+06	1.27602e+06	1.52904e+06	925860	1.36458e+06	622026	570823	488803	485759	956698	1.50659e+06	940706	1.31303e+06	1.69462e+06	1.33119e+06	1.49142e+06	1.36222e+06	1.81407e+06	1.25978e+06
FT3064PR	247.129	2.052	pos	gamma-Glutamylvaline	51190	https://cloud.oebiotech.com/#/lm/network/51190	HMDB0011172	62020		7015683				68848			2746-34-1	CC(C)[C@H](NC(=O)CC[C@H](N)C(O)=O)C(O)=O	AQAKHZVPOOGUCK-XPUUQOCRSA-N	Organic acids and derivatives	Carboxylic acids and derivatives	Amino acids, peptides, and analogues	Level 1	73.99	92.96	88.62	130.0499, 140.5926, 156.1016, 158.1648, 184.0971, 229.1185, 230.1027, 247.1291, 247.1632, 247.1699	M+H	C10H18N2O5	-0.81	3.93508e+06	4.31284e+06	2.74709e+06	3.27888e+06	4.80989e+06	4.28121e+06	4.95683e+06	2.87848e+06	4.72538e+06	4.62362e+06	3.51749e+06	3.5618e+06	6.12933e+06	2.83127e+06	2.45389e+06	6.31881e+06	3.61099e+06	3.81556e+06	3.21599e+06
FT2050NR	218.067	1.123	neg	O-Succinyl-L-homoserine	209790	https://cloud.oebiotech.com/#/lm/network/209790	HMDB0255868			954								NC(CCOC(=O)CCC(O)=O)C(O)=O	GNISQJGXJIDKDJ-UHFFFAOYSA-N	Organic acids and derivatives	Carboxylic acids and derivatives	Amino acids, peptides, and analogues	Level 1	73.97	94.42	88.99	128.5215, 129.8682, 133.0142, 156.0668, 159.8596, 160.0617, 200.0562, 204.3813, 217.9290, 218.0671	M-H	C8H13NO6	-0.46	541356	627154	577167	575026	797879	748054	668058	604904	633953	528201	373076	244035	388680	109059	434190	473603	384592	435008	631461
FT5514PR	468.309	9.837	pos	PC(0:0/14:0)	19858	https://cloud.oebiotech.com/#/lm/network/19858		40339	LMGP01050073	24779490				131738				[C@](COP(=O)([O-])OCC[N+](C)(C)C)([H])(OC(CCCCCCCCCCCCC)=O)CO	IGZPHNNYPPAPLA-OAQYLSRUSA-N	Lipids and lipid-like molecules	Glycerophospholipids	Glycerophosphocholines	Level 1	73.97	96.84	84.85	450.2251, 450.2981, 450.3707, 468.0972, 468.1531, 468.1852, 468.3088, 468.4289, 468.4712, 469.3116	M+H	C22H46NO7P	-0.64	3.29011e+07	3.04892e+07	3.03383e+07	2.8608e+07	4.40418e+07	4.6439e+07	4.62634e+07	4.05055e+07	4.25012e+07	4.07432e+07	2.82843e+07	2.59296e+07	2.38489e+07	28072441	2.52027e+07	1.99677e+07	2.1498e+07	2.77405e+07	3.07099e+07
FT1166PR	147.077	0.708	pos	L-Glutamine	47136	https://cloud.oebiotech.com/#/lm/network/47136	HMDB0000641	18		5961	C00064	mmu00220,mmu00230,mmu00240,mmu00250,mmu00470,mmu00630,mmu00750,mmu00910,mmu00970,mmu02010,mmu04724,mmu04727,mmu04964,mmu04974,mmu05230	Arginine biosynthesis|Purine metabolism|Pyrimidine metabolism|Alanine, aspartate and glutamate metabolism|D-Amino acid metabolism|Glyoxylate and dicarboxylate metabolism|Vitamin B6 metabolism|Nitrogen metabolism|Aminoacyl-tRNA biosynthesis|ABC transporters|Glutamatergic synapse|GABAergic synapse|Proximal tubule bicarbonate reclamation|Protein digestion and absorption|Central carbon metabolism in …	18050			56-85-9	N[C@@H](CCC(N)=O)C(O)=O	ZDXPYRJPNDTMRX-VKHMYHEASA-N	Organic acids and derivatives	Carboxylic acids and derivatives	Amino acids, peptides, and analogues	Level 1	73.95	96.29	86.47	121.1658, 130.0268, 130.0500, 130.0746, 130.0775, 130.0866, 131.0534, 147.0765, 148.0040, 148.0961	M+H	C5H10N2O3	-0.68	9.25172e+07	1.05663e+08	1.07043e+08	9.48859e+07	9.82798e+07	1.00897e+08	1.01756e+08	5.06246e+07	1.04976e+08	7.54777e+07	8.03015e+07	7.30185e+07	59056659	9.16377e+07	1.1736e+08	1.09213e+08	8.86539e+07	6.85101e+07	4.93174e+07
FT2391PR	209.092	2.219	pos	L-Kynurenine	47158	https://cloud.oebiotech.com/#/lm/network/47158	HMDB0000684	72		161166	C00328	mmu00380,mmu05143	Tryptophan metabolism|African trypanosomiasis	16946	R-MMU-1430728,R-MMU-71240,R-MMU-71291	Metabolism|Tryptophan catabolism|Metabolism of amino acids and derivatives	2922-83-0	N[C@@H](CC(=O)C1=CC=CC=C1N)C(O)=O	YGPSJZOEDVAXAB-QMMMGPOBSA-N	Organic oxygen compounds	Organooxygen compounds	Carbonyl compounds	Level 1	73.91	93.09	88.52	208.8836, 208.9441, 209.0600, 209.0960, 209.1164, 209.1536, 209.1900, 210.0503, 226.8929, 226.9551	M+H	C10H12N2O3	-0.48	5.354e+06	4.80547e+06	5.92574e+06	6.7915e+06	6.99537e+06	7.65621e+06	9.52633e+06	9.36982e+06	6.24311e+06	5.7583e+06	5.41858e+06	6.17884e+06	7.4077e+06	3.12169e+06	3.68108e+06	8.39231e+06	4.72589e+06	4.33709e+06	8.03931e+06
FT1558NR	192.066	4.8	neg	2-(2-Methylbenzamido)acetic acid	51495	https://cloud.oebiotech.com/#/lm/network/51495	HMDB0011723	24085		91637	C01586			68455			42013-20-7	CC1=C(C=CC=C1)C(=O)NCC(O)=O	YOEBAVRJHRCKRE-UHFFFAOYSA-N	Benzenoids	Benzene and substituted derivatives	Benzoic acids and derivatives	Level 1	73.89	93.74	85.95	91.0553, 94.0989, 102.9486, 103.9497, 147.0452, 147.9404, 148.0763, 192.0317, 192.0665, 213.7394	M-H	C10H11NO3	0.52	316311	412634	248226	251447	226162	355833	166167	229718	317152	464032	842673	538612	1.91099e+06	340373	220360	486417	325191	367709	368901
FT1986PR	190.086	6.312	pos	3-Indolepropionic acid	47900	https://cloud.oebiotech.com/#/lm/network/47900	HMDB0002302	6602		3744				43580	R-MMU-1430728,R-MMU-71240,R-MMU-71291	Metabolism|Tryptophan catabolism|Metabolism of amino acids and derivatives	830-96-6	OC(=O)CCC1=CNC2=C1C=CC=C2	GOLXRNDWAUTYKT-UHFFFAOYSA-N	Organoheterocyclic compounds	Indoles and derivatives	Indolyl carboxylic acids and derivatives	Level 1	73.88	98.72	85.25	149.0233, 154.0655, 166.9877, 167.0550, 172.0757, 172.1125, 190.0034, 190.0863, 190.1272, 193.4217	M+H	C11H11NO2	-0.53	4.83632e+06	4.90528e+06	4.90044e+06	4.8128e+06	1.55676e+07	7.19435e+06	7.68934e+06	4.78205e+06	6.62176e+06	1.43411e+07	1.49361e+06	1.51484e+06	1.72573e+06	1.3182e+06	1.25539e+06	1.61977e+06	1.37335e+06	1.57293e+06	4.35511e+06
FT2452NR	239.165	9.992	neg	beta-Ionol	60493	https://cloud.oebiotech.com/#/lm/network/60493	HMDB0036820	91834		5373729							22029-76-1	CC(O)\C=C\C1=C(C)CCCC1(C)C	CNOPDZWOYFOHGN-BQYQJAHWSA-N	Lipids and lipid-like molecules	Prenol lipids	Sesquiterpenoids	Level 1	73.88	98.85	88.32	179.1443, 193.1597, 195.1390, 204.3780, 204.3974, 232.9927, 239.0930, 239.1652, 239.2222, 240.1689	M+FA-H	C13H22O	0	2.69502e+07	3.71386e+07	2.80025e+07	2.85084e+07	7.48524e+07	5.33947e+07	4.99141e+07	5.97821e+07	4.647e+07	7.28011e+07	7.70004e+06	9.03328e+06	7.78752e+06	7.50446e+06	1.01244e+07	8.11411e+06	9.0085e+06	9.22369e+06	2.67822e+07
FT1119NR	163.04	4.808	neg	2-Coumarate	551731	https://cloud.oebiotech.com/#/lm/network/551731				637540							583-17-5	C1=CC=C(C(=C1)C=CC(=O)O)O	PMOWTIHVNWZYFI-UHFFFAOYSA-N	Phenylpropanoids and polyketides	Cinnamic acids and derivatives	Hydroxycinnamic acids and derivatives	Level 1	73.85	99.32	80.49	119.0708, 119.3800, 120.0536, 129.5193, 140.2346, 162.8932, 163.0054, 163.0400, 164.0434, 167.0569	M-H	C9H8O3	0	1.9452e+07	2.17236e+07	1.8663e+07	1.69191e+07	1.64289e+07	4.02466e+07	2.74271e+07	1.79346e+07	2.83314e+07	5.2021e+07	1.27917e+07	1.92217e+07	8.51452e+06	1.06132e+07	1.63814e+07	9.2596e+06	9.90773e+06	1.41524e+07	1.86885e+07
FT0708PR	126.103	0.616	pos	1-Methylhistamine	47286	https://cloud.oebiotech.com/#/lm/network/47286	HMDB0000898	5854		3614	C05127	mmu00340	Histidine metabolism	29009			501-75-7	CN1C=NC(CCN)=C1	FHQDWPCFSJMNCT-UHFFFAOYSA-N	Organic nitrogen compounds	Organonitrogen compounds	Amines	Level 1	73.81	94.3	89.51	126.0553, 126.0645, 126.0806, 126.0936, 126.1028, 126.1311, 126.9559, 127.0392, 127.0756, 127.1067	M+H	C6H11N3	-1.59	2.49939e+07	3.03577e+07	2.83935e+07	3.21189e+07	3.61647e+07	3.94328e+07	3.73024e+07	4.02941e+07	3.48159e+07	2.52103e+07	3.47311e+07	3.39201e+07	1.99526e+07	3.56979e+07	2.8662e+07	2.11699e+07	3.12479e+07	2.95661e+07	3.10899e+07
FT4590PR	347.222	7.364	pos	Corticosterone	45055	https://cloud.oebiotech.com/#/lm/network/45055	HMDB0001547	6314	LMST02030186	5753	C02140	mmu00140,mmu04923,mmu04925,mmu05020	Steroid hormone biosynthesis|Regulation of lipolysis in adipocytes|Aldosterone synthesis and secretion|Prion disease	16827	R-MMU-1430728,R-MMU-193993,R-MMU-196071,R-MMU-211859,R-MMU-211897,R-MMU-211945,R-MMU-211976,R-MMU-2262752,R-MMU-2990846,R-MMU-3108232,R-MMU-3371497,R-MMU-392499,R-MMU-4090294,R-MMU-556833,R-MMU-597592,R-MMU-8953897,R-MMU-8957322	Metabolism|Mineralocorticoid biosynthesis|Metabolism of steroid hormones|Biological oxidations|Cytochrome P450 - arranged by substrate type|Phase I - Functionalization of compounds|Endogenous sterols|Cellular responses to stress|SUMOylation|SUMO E3 ligases SUMOylate target proteins|HSP90 chaperone cycle for steroid hormone receptors (SHR) in the presence of ligand|Metabolism of proteins|SUMOylati…	50-22-6	C1CC2[C@]([C@@]3([H])[C@@H](O)C[C@@]4(C)[C@@]([H])(CC[C@@]4(C(=O)CO)[H])[C@]13[H])(C)CCC(=O)C=2	OMFXVFTZEKFJBZ-HJTSIMOOSA-N	Lipids and lipid-like molecules	Steroids and steroid derivatives	Hydroxysteroids	Level 1	73.75	98.78	92.48	253.1585, 265.1954, 267.1747, 269.1895, 275.1798, 293.1901, 311.2007, 329.2112, 347.2218, 347.3211	M+H	C21H30O4	-0.58	1.18786e+07	1.06134e+07	1.32948e+07	1.14803e+07	1.42188e+07	1.94531e+07	1.94682e+07	1.78753e+07	1.74849e+07	1.56554e+07	1.19474e+07	9.78116e+06	2.27863e+07	1.21768e+07	7.32622e+06	1.7232e+07	8.64606e+06	9.22549e+06	1.40189e+07
FT6031PR	528.308	10.767	pos	PE(22:5/0:0)	21231	https://cloud.oebiotech.com/#/lm/network/21231	HMDB0011525	62309	LMGP02050070	53480955								C(OP(OCCN)(O)=O)[C@]([H])(O)COC(=O)CCCCC/C=C\C/C=C\C/C=C\C/C=C\C/C=C\CC	OSRWIBSZJTWIKA-SCFYABBUSA-N	Lipids and lipid-like molecules	Glycerophospholipids	Glycerophosphoethanolamines	Level 1	73.71	96.17	93.71	204.4014, 216.0630, 229.1957, 295.2421, 313.2530, 356.2968, 387.2895, 467.2577, 510.2981, 528.3086	M+H	C27H46NO7P	0	1.89681e+07	1.42476e+07	1.55794e+07	1.34643e+07	1.3576e+06	1.93946e+06	1494529	1.54466e+06	1.31639e+06	1341103	2.45181e+07	2.61429e+07	1.85606e+07	2.92332e+07	2.79811e+07	1.86776e+07	2.90023e+07	3.01364e+07	1.63007e+07
FT5253PR	426.322	8.855	pos	Cholic Acid	45864	https://cloud.oebiotech.com/#/lm/network/45864	HMDB0000619	206	LMST04010001	221493	C00695	mmu00120,mmu04976	Primary bile acid biosynthesis|Bile secretion	16359			81-25-4	[C@]12([C@H](O)C[C@]3([H])C[C@H](O)CC[C@]3(C)[C@@]1([H])C[C@H](O)[C@]1(C)[C@@]([H])([C@@](C)([H])CCC(O)=O)CC[C@@]21[H])[H]	BHQCQFFYRZLCQQ-OELDTZBJSA-N	Lipids and lipid-like molecules	Steroids and steroid derivatives	Bile acids, alcohols and derivatives	Level 1	73.69	99.13	94.9	273.1845, 319.2423, 337.2519, 355.2632, 355.3675, 373.1306, 373.2739, 373.3866, 391.2843, 426.3213	M+NH4	C24H40O5	-0.47	9.53658e+06	1.24796e+07	1.24607e+07	9.42732e+06	3.21551e+07	1.43043e+07	1.2202e+07	1.3982e+07	1.46645e+07	3.08231e+07	8.09265e+06	4.68173e+06	3.29506e+07	3.9485e+06	7.78425e+06	3.46567e+07	7.57434e+06	8.62224e+06	5.97447e+06
FT0953NR	153.019	4.566	neg	Pyrocatechuic acid	47021	https://cloud.oebiotech.com/#/lm/network/47021	HMDB0000397	3276		19	C00196			18026			303-38-8	OC(=O)C1=C(O)C(O)=CC=C1	GLDQAMYCGOIJDV-UHFFFAOYSA-N	Benzenoids	Benzene and substituted derivatives	Benzoic acids and derivatives	Level 1	73.68	97.8	82.2	109.0294, 110.0328, 117.0552, 135.0086, 135.0209, 153.0192, 153.0298, 153.0539, 154.0224, 163.3734	M-H	C7H6O4	-0.65	7.06829e+06	6.91264e+06	8.3009e+06	9.22665e+06	2.94963e+07	1.46144e+07	1.41832e+07	1.41085e+07	1.47262e+07	2.53175e+07	2.10382e+06	1.25551e+06	2.35252e+06	1.65966e+06	1.27817e+06	2.22756e+06	1.81631e+06	1.27599e+06	6.46703e+06
FT4683PR	357.279	10.314	pos	3alpha-Hydroxy-5beta-chol-11-en-24-oic Acid	46071	https://cloud.oebiotech.com/#/lm/network/46071		84524	LMST04010210	5283972								C1[C@]2(C)[C@@]3([H])C=C[C@]4(C)[C@@]([H])([C@]([H])(C)CCC(O)=O)CC[C@@]4([H])[C@]3([H])CC[C@]2([H])C[C@H](O)C1	FEGCPHIPSRBREU-HVATVPOCSA-N	Lipids and lipid-like molecules	Steroids and steroid derivatives	Bile acids, alcohols and derivatives	Level 1	73.68	97.5	85.17	235.1694, 243.2106, 247.1691, 261.1850, 275.2006, 301.2142, 321.2580, 339.2685, 357.2788, 357.3855	M+H-H2O	C24H38O3	1.4	2.02811e+07	2.07212e+07	2.15305e+07	1.94181e+07	7.57134e+07	3.25042e+07	3.29063e+07	3.38224e+07	3.43779e+07	5.971e+07	8.68931e+06	4.74763e+06	1.62283e+07	5.86139e+06	5.57221e+06	1.58209e+07	5.69117e+06	7.1797e+06	1.51754e+07
FT3597PR	280.092	0.688	pos	sn-Glycero-3-phosphocholine	46863	https://cloud.oebiotech.com/#/lm/network/46863	HMDB0000086	370		657272	C00670	mmu00564,mmu00565,mmu05231	Glycerophospholipid metabolism|Ether lipid metabolism|Choline metabolism in cancer	16870	R-MMU-1430728,R-MMU-1483115,R-MMU-1483206,R-MMU-1483255,R-MMU-1483257,R-MMU-556833,R-MMU-6814848	Metabolism|Hydrolysis of LPC|Glycerophospholipid biosynthesis|PI Metabolism|Phospholipid metabolism|Metabolism of lipids|Glycerophospholipid catabolism	28319-77-9	C[N+](C)(C)CCOP([O-])(=O)OC[C@H](O)CO	SUHOQUVVVLNYQR-MRVPVSSYSA-N	Lipids and lipid-like molecules	Glycerophospholipids	Glycerophosphocholines	Level 1	73.67	91.16	89.25	220.9670, 220.9805, 221.0187, 221.0862, 258.2070, 280.0182, 280.0921, 280.1896, 281.2630, 281.2940	M+Na	C8H20NO6P	-0.71	5.75363e+07	4.19734e+07	5.19083e+07	3.10821e+07	5.29951e+07	3.72669e+07	4.31187e+07	3.38764e+07	4.26381e+07	3.92107e+07	5.44431e+07	3.8197e+07	4.42343e+07	4.30245e+07	4.72242e+07	5.04282e+07	5.12779e+07	3.76955e+07	4.12234e+07
FT3908NR	307.191	10.289	neg	(9Z,11E)-12-((3S,5R)-5-((R)-1-hydroxypropyl)-1,2-dioxolan-3-yl)dodeca-9,11-dienoic acid	3597	https://cloud.oebiotech.com/#/lm/network/3597			LMFA02050001	126457315								C(CCCCCCC(=O)O)/C=C\C=C\[C@H]1OO[C@@H]([C@H](O)CC)C1	NHKZWYFRFFWLDJ-SCISLTCXSA-N	Lipids and lipid-like molecules	Fatty Acyls	Fatty acids and conjugates	Level 1	73.67	88.25	92.09	204.3834, 204.4020, 221.7395, 239.1663, 245.1913, 289.1812, 302.6959, 307.1518, 307.1898, 324.3536	M-H2O-H	C18H30O5	0	240478	349880	303853	276428	845736	356206	701327	622257	685175	833251	34558.6	13232.6	31061.5	32638.1	20656.6	17097	23631.7	0	325581
FT4131NR	319.228	11.059	neg	12 Hydroxy arachidonic acid	82094	https://cloud.oebiotech.com/#/lm/network/82094	HMDB0060101			131769822								CCCCC\C=C/C\C(O)=C/C\C=C/C\C=C\CCCC(O)=O	HVRRTPWRYUQZPF-RMOYYRCGSA-N	Lipids and lipid-like molecules	Fatty Acyls	Fatty acids and conjugates	Level 1	73.66	99.32	96.79	240.1003, 257.2275, 271.2069, 273.0810, 275.2380, 301.1598, 301.2175, 302.6828, 319.2279, 320.2321	M-H	C20H32O3	0.63	2.5803e+08	3.26526e+08	2.41745e+08	2.80342e+08	3.34461e+08	2.32341e+08	2.46446e+08	2.15982e+08	1.83523e+08	3.82113e+08	2.4777e+08	1.99534e+08	2.23665e+08	2.93594e+08	2.1309e+08	2.95479e+08	2.22845e+08	2.21698e+08	3.5675e+08
FT6743NR	612.331	10.375	neg	PC(22:6/0:0)	19850	https://cloud.oebiotech.com/#/lm/network/19850	HMDB0010404	40322	LMGP01050056	10415542	C04230	mmu00564,mmu04148,mmu05231	Glycerophospholipid metabolism|Efferocytosis|Choline metabolism in cancer	73873			162440-05-3	[C@](COP(=O)([O-])OCC[N+](C)(C)C)([H])(O)COC(CC/C=C\C/C=C\C/C=C\C/C=C\C/C=C\C/C=C\CC)=O	LSOWKZULVQWMLY-APPDJCNMSA-N	Lipids and lipid-like molecules	Glycerophospholipids	Glycerophosphocholines	Level 1	73.6	98.16	90.49	327.2331, 327.2784, 500.6815, 549.0461, 552.0549, 552.3100, 552.5096, 553.3241, 612.3311, 613.3355	M+FA-H	C30H50NO7P	-0.33	9.13259e+07	9.30836e+07	1.06496e+08	8.45386e+07	1.17882e+08	8.87081e+07	8.41806e+07	7.77994e+07	9.4381e+07	1.17356e+08	9.2946e+07	1.08784e+08	7.21186e+07	9.09413e+07	8.89441e+07	8.18259e+07	9.00901e+07	9.28896e+07	9.31813e+07
FT2782NR	253.217	12.666	neg	Palmitoleic acid	565	https://cloud.oebiotech.com/#/lm/network/565	HMDB0003229	188	LMFA01030056	445638	C08362	mmu00061	Fatty acid biosynthesis	28716	R-MMU-162582,R-MMU-2980736,R-MMU-372790,R-MMU-381771,R-MMU-388396,R-MMU-392499,R-MMU-400508,R-MMU-416476	Signal Transduction|Peptide hormone metabolism|Signaling by GPCR|Synthesis, secretion, and inactivation of Glucagon-like Peptide-1 (GLP-1)|GPCR downstream signalling|Metabolism of proteins|Incretin synthesis, secretion, and inactivation|G alpha (q) signalling events	373-49-9	C(CCCCCCC(=O)O)/C=C\CCCCCC	SECPZKHBENQXJG-FPLPWBNLSA-N	Lipids and lipid-like molecules	Fatty Acyls	Fatty acids and conjugates	Level 1	73.58	98.8	100	127.9198, 136.9221, 163.4907, 174.4414, 204.3926, 242.6264, 252.4991, 253.2173, 253.2803, 254.2203	M-H	C16H30O2	-0.39	5.9385e+06	5.46223e+06	3.42283e+06	3.50987e+06	5.65527e+06	5.19542e+06	4.38228e+06	4.24842e+06	4.50449e+06	5.31021e+06	2.62855e+06	3.2711e+06	2635549	3.09291e+06	5.21018e+06	2.01606e+06	3.92534e+06	4.15536e+06	4.45906e+06
FT4020NR	313.275	13.013	neg	octadec-11Z-enol	6072	https://cloud.oebiotech.com/#/lm/network/6072		46050	LMFA05000095	11821627				50405				OCCCCCCCCCC/C=C\CCCCCC	XMLQWXUVTXCDDL-FPLPWBNLSA-N	Lipids and lipid-like molecules	Fatty Acyls	Fatty alcohols	Level 1	73.56	98.85	80.68	237.2217, 255.1679, 255.2331, 255.2946, 256.2365, 256.2680, 299.2229, 313.1884, 313.2751, 314.2775	M+FA-H	C18H36O	-0.64	2.35779e+06	2.04739e+06	2.00279e+06	1.91911e+06	6.5134e+06	4.6934e+06	5.79411e+06	4.25251e+06	6.67252e+06	5.30441e+06	4487040	4.17333e+06	3.31201e+06	6.47579e+06	813748	3.45131e+06	4.33031e+06	4.55153e+06	5.24249e+06
FT0526PR	116.071	0.744	pos	(R)-pyrrolidine-2-carboxylic acid	48093	https://cloud.oebiotech.com/#/lm/network/48093	HMDB0003411	58150		8988	C00763	mmu00330,mmu00470	Arginine and proline metabolism|D-Amino acid metabolism	16313			344-25-2	OC(=O)[C@H]1CCCN1	ONIBWKKTOPOVIA-SCSAIBSYSA-N	Organic acids and derivatives	Carboxylic acids and derivatives	Amino acids, peptides, and analogues	Level 1	73.55	99.4	87.83	100.6008, 101.7776, 103.5319, 108.7611, 115.5305, 116.0512, 116.0709, 116.0963, 116.1071, 117.0741	M+H	C5H9NO2	-2.58	2.6856e+08	2.09623e+08	2.43118e+08	2.66688e+08	2.12043e+08	2.33348e+08	2.55715e+08	2.49477e+08	2.13424e+08	3.4475e+08	4.23737e+08	2.88406e+08	3.28441e+08	2.82274e+08	2.69356e+08	4.1439e+08	2.31077e+08	2.98588e+08	1.9952e+08
FT1137PR	146.118	0.732	pos	4-Trimethylammoniobutanoic acid	47422	https://cloud.oebiotech.com/#/lm/network/47422	HMDB0001161			725	C01181	mmu00310	Lysine degradation	16244	R-MMU-1430728,R-MMU-71262,R-MMU-71291	Metabolism|Carnitine synthesis|Metabolism of amino acids and derivatives	407-64-7	C[N+](C)(C)CCCC([O-])=O	JHPNVNIEXXLNTR-UHFFFAOYSA-N	Lipids and lipid-like molecules	Fatty Acyls	Fatty acids and conjugates	Level 1	73.55	99.01	81.51	87.0498, 100.0757, 114.0554, 118.6502, 130.0500, 146.0830, 146.1071, 146.1178, 146.1314, 147.1219	M+H	C7H15NO2	-0.68	3.40263e+07	2.34172e+07	2.78314e+07	3.43656e+07	3.29692e+07	4.18928e+07	3.80162e+07	4.77164e+07	3.5122e+07	6.39032e+07	3.95239e+07	2.29328e+07	1.97594e+07	2.46818e+07	2.80845e+07	2.02983e+07	2.75457e+07	4.43459e+07	3.06734e+07
FT4824PR	372.311	9.57	pos	Tetradecanoylcarnitine	8389	https://cloud.oebiotech.com/#/lm/network/8389	HMDB0005066	58293	LMFA07070107	53477791				84634			25597-07-3	O(C(CCCCCCCCCCCCC)=O)[C@H](CC(=O)[O-])C[N+](C)(C)C	PSHXNVGSVNEJBD-LJQANCHMSA-N	Lipids and lipid-like molecules	Fatty Acyls	Fatty acid esters	Level 1	73.54	97.03	94.57	144.1020, 211.2059, 313.2375, 313.2799, 372.2027, 372.3109, 372.4002, 372.4247, 373.3136, 374.1115	M+H	C21H41NO4	-0.54	1.17404e+07	1.09789e+07	1.07386e+07	1.02368e+07	1.6508e+07	1.50696e+07	1.49775e+07	1.52325e+07	1.34483e+07	1.81682e+07	7.62528e+06	7.50152e+06	8.1712e+06	6.25227e+06	7.30065e+06	9.08718e+06	6.87586e+06	7.1355e+06	1.05205e+07
FT6213PR	548.37	11.296	pos	PC(20:2/0:0)	19882	https://cloud.oebiotech.com/#/lm/network/19882	HMDB0010392	61702	LMGP01050132	52924053	C04230	mmu00564,mmu04148,mmu05231	Glycerophospholipid metabolism|Efferocytosis|Choline metabolism in cancer	83055				[C@](COP(=O)([O-])OCC[N+](C)(C)C)([H])(O)COC(CCCCCCCCC/C=C\C/C=C\CCCCC)=O	YYQVCMMXPIJVHY-ZOIJLGJPSA-N	Lipids and lipid-like molecules	Glycerophospholipids	Glycerophosphocholines	Level 1	73.53	96.05	85.18	184.0538, 184.0589, 184.0734, 302.7181, 314.4330, 421.1085, 431.6672, 530.3597, 548.3716, 549.3749	M+H	C28H54NO7P	1.28	5.12127e+06	4.83464e+06	3.04498e+06	3.79545e+06	3.87772e+06	5.75551e+06	3.9083e+06	4.27638e+06	4.70852e+06	4.77008e+06	3.39482e+06	3.37719e+06	3.99826e+06	3.74089e+06	2.95459e+06	3.50555e+06	3150353	5.96725e+06	3786586
FT2883PR	237.185	11.172	pos	Oleraceacid A	1614	https://cloud.oebiotech.com/#/lm/network/1614			LMFA01031263									C(CCCCC/C=C/C=C/C/C=C/CC)(=O)O	WRCWZQOTAJVLSU-SIRUGEDZSA-N	Lipids and lipid-like molecules	Fatty Acyls	Fatty acids and conjugates	Level 1	73.52	90.71	93.15	177.1646, 181.1230, 191.1795, 201.1642, 208.1015, 219.1745, 237.1086, 237.1487, 237.1852, 237.2239	M+H	C15H24O2	-0.42	2.03907e+06	2.13169e+06	2.11468e+06	1.90075e+06	3.04348e+06	2.2215e+06	1.95769e+06	1.99539e+06	1.78408e+06	2.84023e+06	1.84887e+06	1.80015e+06	1.71388e+06	1.98778e+06	2.0465e+06	1.17386e+06	2.29876e+06	1.81473e+06	1.79313e+06
FT3937PR	299.258	11.707	pos	11-HOME(9)	3165	https://cloud.oebiotech.com/#/lm/network/3165		35657	LMFA02000211	5312851								C(CCCCCCC/C=C/C(O)CCCCCCC)(=O)O	MHBZYZVYSHCDLI-NTCAYCPXSA-N	Lipids and lipid-like molecules	Fatty Acyls	Fatty acids and conjugates	Level 1	73.51	97.92	79.68	245.2260, 253.2518, 263.2367, 281.2482, 299.0580, 299.1477, 299.2201, 299.2578, 302.6990, 302.7314	M+H	C18H34O3	0	1.35093e+06	1.24098e+06	1.08603e+06	860256	2.81048e+06	2.17507e+06	2.78063e+06	1.45165e+06	2.56254e+06	3.1907e+06	2.99226e+06	2.5887e+06	2.25794e+06	1.71202e+06	272327	1.04412e+06	2.48555e+06	2.34317e+06	678891
FT1823NR	207.103	8.205	neg	3,4-Dihydro-6-methoxy-2,2-dimethyl-2H-1-benzopyran-4-ol	64500	https://cloud.oebiotech.com/#/lm/network/64500	HMDB0041411	95810		24252761				173602			65383-71-3	COC1=CC2=C(OC(C)(C)CC2O)C=C1	OGDIMNNYYGBSQY-UHFFFAOYSA-N	Organoheterocyclic compounds	Benzopyrans	1-benzopyrans	Level 1	73.5	97.76	80.01	162.9827, 179.1078, 179.9366, 192.0793, 204.3795, 204.4019, 206.9723, 207.0666, 207.1026, 208.1052	M-H	C12H16O3	0	2.0269e+06	1.6013e+06	1.84161e+06	1.86099e+06	2.10789e+06	1.93226e+06	1.84569e+06	1.85153e+06	2.02231e+06	1.86819e+06	1.87414e+06	1.95651e+06	2.09389e+06	2.40057e+06	2.13678e+06	2.26089e+06	1.81189e+06	1.60945e+06	1.80081e+06
FT4833PR	373.274	8.854	pos	3beta,12alpha-Dihydroxychol-5-en-24-oic Acid	46079	https://cloud.oebiotech.com/#/lm/network/46079		84532	LMST04010219	5283979								C1[C@]2(C)[C@@]3([H])C[C@H](O)[C@]4(C)[C@@]([H])([C@]([H])(C)CCC(O)=O)CC[C@@]4([H])[C@]3([H])CC=C2C[C@@H](O)C1	BSNCZSKCISVTHY-DNMQWNDWSA-N	Lipids and lipid-like molecules	Steroids and steroid derivatives	Bile acids, alcohols and derivatives	Level 1	73.49	99.04	81.39	254.2034, 255.2100, 259.1712, 261.1847, 273.1849, 319.2425, 337.2527, 355.2634, 355.3672, 373.2740	M+H-H2O	C24H38O4	0.8	1.53921e+07	16568746	1.48538e+07	1.58236e+07	4.41158e+07	2.12499e+07	2.12232e+07	1.74884e+07	1.99819e+07	4.27832e+07	1.12129e+07	7.7756e+06	4.7494e+07	6.32462e+06	1.08825e+07	4.79531e+07	1.13205e+07	1.06712e+07	8.68147e+06
FT6754NR	614.347	10.793	neg	PC(22:5/0:0)	19892	https://cloud.oebiotech.com/#/lm/network/19892	HMDB0010403	61712	LMGP01050143	53480475	C04230	mmu00564,mmu04148,mmu05231	Glycerophospholipid metabolism|Efferocytosis|Choline metabolism in cancer	133734				C(OP(OCC[N+](C)(C)C)(=O)[O-])[C@]([H])(O)COC(=O)CCCCC/C=C\C/C=C\C/C=C\C/C=C\C/C=C\CC	BIEOSECQPGGZMF-NAIWXXGBSA-N	Lipids and lipid-like molecules	Glycerophospholipids	Glycerophosphocholines	Level 1	73.44	98.98	84.77	285.2590, 329.2119, 329.2487, 330.2507, 377.4066, 502.6719, 554.3256, 555.3355, 614.3474, 615.3473	M+FA-H	C30H52NO7P	-1.14	8.04934e+06	7.64996e+06	6.61297e+06	7.25801e+06	1.02266e+06	850313	975709	396511	910274	845308	1.08319e+07	1.20328e+07	1.06096e+07	1.21462e+07	1.10219e+07	1.14479e+07	1.05528e+07	1.20505e+07	7.50676e+06
FT3901PR	298.097	3.703	pos	(2R,5S)-2-(6-Aminopurin-9-yl)-5-(methylsulfanylmethyl)oxolane-3,4-diol	211223	https://cloud.oebiotech.com/#/lm/network/211223	HMDB0257557			149								CSCC1OC(C(O)C1O)N1C=NC2=C(N)N=CN=C12	WUUGFSXJNOTRMR-UHFFFAOYSA-N	Nucleosides, nucleotides, and analogues	5'-deoxyribonucleosides	5'-deoxy-5'-thionucleosides	Level 1	73.42	92.4	88.76	97.0288, 136.0302, 136.0619, 136.0869, 145.0322, 163.0424, 239.2350, 298.0970, 298.1357, 300.0618	M+H	C11H15N5O3S	-0.34	2.31512e+06	2.35054e+06	2.39544e+06	1.97505e+06	2.17117e+06	3.34761e+06	2.50922e+06	2.49069e+06	2.31927e+06	2.27974e+06	2.22971e+06	1.84602e+06	1.99774e+06	1.98453e+06	2.37747e+06	3.37929e+06	1.71337e+06	2.23068e+06	2.33711e+06
FT4140PR	311.124	2.696	pos	Phenylalanine glutamate	210293	https://cloud.oebiotech.com/#/lm/network/210293	HMDB0256433											NC(CCC(O)=O)C(=O)OOC(=O)C(N)CC1=CC=CC=C1	MZNXNIITDWUFFJ-UHFFFAOYSA-N	Organic acids and derivatives	Carboxylic acids and derivatives	Amino acids, peptides, and analogues	Level 1	73.41	95.96	87.23	147.0444, 164.9202, 165.0549, 182.0813, 182.1000, 202.0859, 248.0916, 293.1146, 294.0971, 311.1238	M+H	C14H18N2O6	-0.64	1.97439e+06	1.81708e+06	1.76846e+06	1.41916e+06	1.46609e+06	1.03499e+06	2.21305e+06	1.94178e+06	1.65551e+06	1.95547e+06	1.551e+06	2.03149e+06	4.1837e+06	2.16139e+06	1.71447e+06	4.77613e+06	1.24795e+06	1.86512e+06	977596
FT2807PR	232.155	3.399	pos	Butyrylcarnitine	8285	https://cloud.oebiotech.com/#/lm/network/8285	HMDB0002013	964	LMFA07070003	213144	C02862			21949			25576-40-3	O=C(O[C@](CC([O-])=O)(C[N+](C)(C)C)[H])CCC	QWYFHHGCZUCMBN-SECBINFHSA-N	Lipids and lipid-like molecules	Fatty Acyls	Fatty acid esters	Level 1	73.3	97.81	94.27	173.0635, 173.0676, 173.0810, 194.9402, 232.1002, 232.1119, 232.1342, 232.1545, 232.2260, 233.0462	M+H	C11H21NO4	-0.86	9.5143e+06	1.20868e+07	9.06788e+06	8.53666e+06	1.75514e+07	2.21503e+07	1.74558e+07	1.94038e+07	1.91775e+07	1.52942e+07	5.73452e+06	4672221	5.987e+06	7.4973e+06	6.12793e+06	6.67783e+06	5.27034e+06	6.15267e+06	1.25451e+07
FT5803NR	464.315	11.903	neg	PE(O-18:1/0:0)	21239	https://cloud.oebiotech.com/#/lm/network/21239		46718	LMGP02060004	42607468				137157				[C@](COP(=O)(O)OCCN)([H])(O)COCCCCCCCC/C=C\CCCCCCCC	CDONWGCJDDHTLP-DJYGDJEFSA-N	Lipids and lipid-like molecules	Glycerophospholipids	Glycerophosphoethanolamines	Level 1	73.24	96.02	92.76	140.0118, 152.9957, 153.0084, 196.0378, 267.2696, 302.6950, 403.2601, 463.8874, 464.3148, 465.3193	M-H	C23H48NO6P	-0.86	2.61263e+06	2.09614e+06	1.99994e+06	2.00218e+06	3.00085e+06	2.37737e+06	2.17874e+06	2.65376e+06	2.81619e+06	2.2689e+06	1.79622e+06	1.80274e+06	1.88509e+06	1.7261e+06	1.54163e+06	1.96289e+06	1.63614e+06	1.69996e+06	2.1601e+06
FT1032NR	159.103	6.594	neg	2-hydroxy caprylic acid	1666	https://cloud.oebiotech.com/#/lm/network/1666	HMDB0000711	35402	LMFA01050020	94180				86543			617-73-2	C(CCCCC)C(O)C(=O)O	JKRDADVRIYVCCY-UHFFFAOYSA-N	Lipids and lipid-like molecules	Fatty Acyls	Fatty acids and conjugates	Level 1	73.23	99.16	77.33	130.9831, 141.0919, 157.0874, 158.8929, 159.0674, 159.0869, 159.1026, 159.1180, 159.8933, 160.1058	M-H	C8H16O3	0	1.56748e+06	2.25813e+06	2.12577e+06	1.96744e+06	2537926	2.71866e+06	1.97324e+06	1.79069e+06	2.07161e+06	2.78471e+06	1.88196e+06	1.40717e+06	1.68811e+06	2.09023e+06	1.97986e+06	2.04083e+06	1.71916e+06	1.70835e+06	1.96268e+06
FT1234NR	172.098	4.955	neg	Hexanoylglycine	47168	https://cloud.oebiotech.com/#/lm/network/47168	HMDB0000701	5669		99463				64390			24003-67-6	CCCCCC(=O)NCC(O)=O	UPCKIPHSXMXJOX-UHFFFAOYSA-N	Organic acids and derivatives	Carboxylic acids and derivatives	Amino acids, peptides, and analogues	Level 1	73.23	99.11	87.05	111.0816, 126.0927, 128.1081, 128.8774, 171.9807, 172.0420, 172.0980, 172.1340, 173.0830, 173.1007	M-H	C8H15NO3	0	3.39993e+07	3.76347e+07	3.69517e+07	3.34062e+07	6.27113e+07	5.47806e+07	6.11028e+07	7.99436e+07	6.46173e+07	8.57712e+07	1.90274e+07	1.61221e+07	1.02469e+07	1.52278e+07	1.66451e+07	1.41993e+07	1.58032e+07	2.13114e+07	3.7389e+07
FT2990NR	263.165	10.868	neg	beta-Atlantone	61616	https://cloud.oebiotech.com/#/lm/network/61616	HMDB0038187			13967857							38331-79-2	CC(C)=CC(=O)CC(=C)C1CCC(C)=CC1	LRDZCBICVMXPBB-UHFFFAOYSA-N	Lipids and lipid-like molecules	Prenol lipids	Sesquiterpenoids	Level 1	73.23	91.14	88.26	205.1130, 205.1596, 205.2192, 206.1631, 219.1754, 238.2089, 263.0978, 263.1652, 263.2518, 264.1685	M+FA-H	C15H22O	0	5.40663e+06	5.82597e+06	6.6215e+06	4.85291e+06	15959.1	37430.9	65987.6	32131.6	55726.4	8962.45	1.24391e+07	9.6482e+06	2.99859e+07	1.03228e+07	7.62084e+06	2.55557e+07	7.29019e+06	6.37309e+06	2.10399e+06
FT5256PR	426.358	10.209	pos	Oleoylcarnitine	541739	https://cloud.oebiotech.com/#/lm/network/541739				46907933							38677-66-6	O=C([O-])CC(OC(=O)CCCCCCCC=CCCCCCCCC)C[N+](C)(C)C	IPOLTUVFXFHAHI-WHIOSMTNSA-N	Lipids and lipid-like molecules	Fatty Acyls	Fatty acid esters	Level 1	73.23	98.64	97.09	364.2575, 367.2849, 426.1516, 426.2222, 426.2491, 426.3578, 426.4662, 426.4976, 426.5317, 427.3618	M+H	C25H47NO4	-0.23	6.25924e+07	5.74003e+07	6.72231e+07	6.51726e+07	8.05725e+07	6.12681e+07	6.03607e+07	6.00875e+07	5.85294e+07	6.87904e+07	6.42684e+07	5.21338e+07	5.44471e+07	5.33734e+07	6.73299e+07	5.22675e+07	6.38119e+07	6.73497e+07	7.37691e+07
FT1131PR	146.06	3.722	pos	Quinolin-2-ol	275310	https://cloud.oebiotech.com/#/lm/network/275310		66376		6038	C06338						70254-42-1	C1=CC=C2C(=C1)C=CC(=O)N2	LISFMEBWQUVKPJ-UHFFFAOYSA-N	Organoheterocyclic compounds	Quinolines and derivatives	Quinolones and derivatives	Level 1	73.19	97.35	86.68	118.0915, 118.9674, 119.0689, 123.9644, 146.0329, 146.0601, 146.0870, 147.0439, 147.0639, 147.0805	M+H	C9H7NO	-0.68	2.21827e+07	2.37713e+07	2.05821e+07	1.82542e+07	2.76371e+07	2.95623e+07	2.98829e+07	2.39524e+07	2.59744e+07	2.77305e+07	2.26237e+07	1.42447e+07	2.47207e+07	1.98373e+07	2.06613e+07	2.52068e+07	2.40752e+07	2.72204e+07	2.73098e+07
FT2101NR	222.077	3.89	neg	N-Acetyl-L-tyrosine	47268	https://cloud.oebiotech.com/#/lm/network/47268	HMDB0000866	5827		68310	C01657			21563			537-55-3	CC(=O)N[C@@H](CC1=CC=C(O)C=C1)C(O)=O	CAHKINHBCWCHCF-JTQLQIEISA-N	Organic acids and derivatives	Carboxylic acids and derivatives	Amino acids, peptides, and analogues	Level 1	73.12	97.46	87.23	140.8160, 151.4511, 163.0401, 178.0869, 180.0491, 180.0666, 181.0705, 195.7579, 222.0771, 223.0802	M-H	C11H13NO4	0	921145	1.18373e+06	1.21202e+06	1.02708e+06	1.26637e+06	1.24557e+06	1.29658e+06	1.98384e+06	932736	1.06902e+06	961021	1.03595e+06	3.3563e+06	1.08027e+06	1.44435e+06	3.52764e+06	1.13078e+06	927163	922695
FT1017NR	158.082	4.138	neg	N-Isovaleroylglycine	47154	https://cloud.oebiotech.com/#/lm/network/47154	HMDB0000678	4128		546304				70984			16284-60-9	CC(C)CC(=O)NCC(O)=O	ZRQXMKMBBMNNQC-UHFFFAOYSA-N	Organic acids and derivatives	Carboxylic acids and derivatives	Amino acids, peptides, and analogues	Level 1	73.08	95.48	82.9	89.9913, 90.0277, 95.2342, 97.0395, 97.0663, 102.9543, 114.0924, 118.6952, 158.0822, 158.8934	M-H	C7H13NO3	0	4.51619e+06	4.77485e+06	4.73921e+06	5.13758e+06	7.07369e+06	7.57251e+06	7.87052e+06	7.09931e+06	7.4155e+06	8.56269e+06	2.51455e+06	3.1075e+06	1.19537e+06	2.88617e+06	2.26775e+06	2.14317e+06	2.28392e+06	2.78183e+06	4.98023e+06
FT4921PR	382.272	9.943	pos	Sphinganine-phosphate	38934	https://cloud.oebiotech.com/#/lm/network/38934	HMDB0001383	3512	LMSP01050002	644260	C01120	mmu00600	Sphingolipid metabolism	16893			19794-97-9	[C@](COP(=O)(O)O)([H])(N)[C@]([H])(O)CCCCCCCCCCCCCCC	YHEDRJPUIRMZMP-ZWKOTPCHSA-N	Lipids and lipid-like molecules	Sphingolipids	Phosphosphingolipids	Level 1	73.07	98.61	88.97	284.2006, 284.2948, 284.3692, 302.7177, 364.2130, 364.2612, 382.1230, 382.2715, 382.3856, 383.2715	M+H	C18H40NO5P	-0.26	1.52801e+07	1.73314e+07	1.77183e+07	1.36319e+07	1.98901e+07	1.95393e+07	1.62871e+07	1.8684e+07	1.7646e+07	1.92107e+07	2.0029e+07	2.02e+07	1.65487e+07	1.88733e+07	1.54761e+07	1.66639e+07	1.56143e+07	1.87467e+07	1.82512e+07
FT1290NR	174.088	0.715	neg	2-Amino-5-ureidopentanoic acid	205475	https://cloud.oebiotech.com/#/lm/network/205475	HMDB0250742			833				18211			627-77-0	NC(CCCNC(N)=O)C(O)=O	RHGKLRLOHDJJDR-UHFFFAOYSA-N	Organic acids and derivatives	Carboxylic acids and derivatives	Amino acids, peptides, and analogues	Level 1	73.05	95.72	85.79	134.8268, 136.8628, 137.0502, 142.3090, 173.8279, 173.8429, 174.0884, 174.8398, 174.8606, 174.9979	M-H	C6H13N3O3	0	7.46361e+06	5.65224e+06	8.38506e+06	6.04551e+06	7.89237e+06	6.3531e+06	6.82951e+06	5.64065e+06	6.28124e+06	6.8531e+06	6.57501e+06	6.46605e+06	6.85036e+06	6.63004e+06	7.34761e+06	9.42934e+06	5.97959e+06	6.9092e+06	6.13297e+06
FT6184PR	546.356	10.708	pos	PC(20:3/0:0)	19883	https://cloud.oebiotech.com/#/lm/network/19883	HMDB0010394	76575	LMGP01050133	52924055				86256			1006703-11-2	[C@](COP(=O)([O-])OCC[N+](C)(C)C)([H])(O)COC(CCCCCC/C=C\C/C=C\C/C=C\CCCCC)=O	BBNHCUBQEQJHIG-FZZJNMCHSA-N	Lipids and lipid-like molecules	Glycerophospholipids	Glycerophosphocholines	Level 1	73.04	99.36	94.69	302.7142, 327.9016, 363.2902, 528.3450, 528.4368, 546.0557, 546.1542, 546.3557, 546.6152, 547.3577	M+H	C28H52NO7P	-0.18	2.36856e+08	2.30901e+08	2.71627e+08	2.09177e+08	1.35006e+08	1.41234e+08	1.24249e+08	1.11301e+08	9.60437e+07	1.66063e+08	2.2135e+08	2.36205e+08	3.76876e+08	2.60145e+08	2.28594e+08	3.50676e+08	2.20848e+08	2.31409e+08	1.99451e+08
FT2509PR	216.196	6.482	pos	12-amino-dodecanoic acid	2456	https://cloud.oebiotech.com/#/lm/network/2456		35924	LMFA01100005	69661				42025				C(CCCCCCCCCCCN)(=O)O	PBLZLIFKVPJDCO-UHFFFAOYSA-N	Lipids and lipid-like molecules	Fatty Acyls	Fatty acids and conjugates	Level 1	73.03	97.53	86.29	151.9410, 155.0706, 163.1481, 173.0813, 181.1586, 181.1753, 198.1851, 199.1702, 216.1959, 217.1069	M+H	C12H25NO2	-1.39	2.8155e+06	2.94512e+06	2.27388e+06	2.74042e+06	2.33248e+06	1.44612e+06	2.02247e+06	2.47724e+06	1.48266e+06	2.35744e+06	1.72922e+06	2.11342e+06	1.6942e+06	1.35561e+06	1.57251e+06	1.89281e+06	1.69564e+06	1.46523e+06	1.89225e+06
FT5434PR	454.293	10.492	pos	[3-[2-Aminoethoxy(hydroxy)phosphoryl]oxy-2-hydroxypropyl] hexadecanoate	209928	https://cloud.oebiotech.com/#/lm/network/209928	HMDB0256030											CCCCCCCCCCCCCCCC(=O)OCC(O)COP(O)(=O)OCCN	YVYMBNSKXOXSKW-UHFFFAOYSA-N	Lipids and lipid-like molecules	Glycerophospholipids	Glycerophosphoethanolamines	Level 1	73.02	97.48	90.68	313.2087, 313.2737, 313.3569, 313.3897, 314.2753, 314.6650, 314.6988, 436.2830, 454.2929, 454.3694	M+H	C21H44NO7P	-0.44	2.78114e+07	2.79078e+07	2.31497e+07	2.66409e+07	2.70534e+07	2.89586e+07	3.40557e+07	2.84837e+07	2.66388e+07	2.32534e+07	2.56851e+07	2.6607e+07	2.0041e+07	2.40427e+07	2.64465e+07	2.52631e+07	2.84893e+07	2.56723e+07	3.09284e+07
FT5630PR	482.324	11.575	pos	PE(18:0/0:0)	21163	https://cloud.oebiotech.com/#/lm/network/21163	HMDB0011130	40775	LMGP02050001	9547068				75036			69747-55-3	[C@](COP(=O)(O)OCCN)([H])(O)COC(CCCCCCCCCCCCCCCCC)=O	BBYWOYAFBUOUFP-JOCHJYFZSA-N	Lipids and lipid-like molecules	Glycerophospholipids	Glycerophosphoethanolamines	Level 1	73.02	98.6	95.01	310.3102, 341.3050, 341.4040, 342.3101, 343.0942, 421.2714, 464.3134, 464.3893, 482.3241, 482.4924	M+H	C23H48NO7P	-0.41	9.34276e+07	7.57378e+07	7.57481e+07	6.28782e+07	7.75681e+07	7.17278e+07	6.7851e+07	68702452	5.82016e+07	6.81318e+07	7.93297e+07	7.86816e+07	6.28609e+07	8.31263e+06	1.12586e+07	6.66278e+07	8.55858e+07	8.49211e+07	1.03212e+08
FT1410NR	185.118	7.968	neg	3-oxo capric acid	2063	https://cloud.oebiotech.com/#/lm/network/2063	HMDB0010724	35722	LMFA01060028	5282982				37157				C(CCCCC)CC(=O)CC(=O)O	YXTHWTPUTHTODU-UHFFFAOYSA-N	Organic acids and derivatives	Keto acids and derivatives	Medium-chain keto acids and derivatives	Level 1	73.01	98.75	78.72	139.1128, 141.0922, 141.1287, 157.5019, 167.0734, 167.1077, 168.1113, 185.0793, 185.1182, 186.1215	M-H	C10H18O3	0	2.22366e+06	2.778e+06	2.72667e+06	2.51429e+06	7.07195e+06	757391	5.45504e+06	8.27785e+06	6.1463e+06	7.07378e+06	1.78641e+06	1.42541e+06	2.7806e+06	1.19768e+06	1.45293e+06	2.97892e+06	1.46062e+06	1.21264e+06	3.73257e+06
FT2887PR	237.221	12.669	pos	Ambronide	60504	https://cloud.oebiotech.com/#/lm/network/60504	HMDB0036831	91844		107166							6790-58-5	CC12CCC3C(C)(C)CCCC3(C)C1CCO2	YPZUZOLGGMJZJO-UHFFFAOYSA-N	Organoheterocyclic compounds	Naphthofurans	Unclassified	Level 1	72.98	90.14	89.79	72.6941, 75.7558, 83.0488, 109.1004, 136.9848, 137.1338, 182.9741, 219.2101, 232.8636, 237.2208	M+H	C16H28O	0	314820	266118	204004	268154	422216	317379	365923	566926	414580	229245	196898	419903	156024	93642.9	139306	187353	357535	406201	545017
FT6146NR	514.285	5.927	neg	Tauro-b-muricholic acid	47305	https://cloud.oebiotech.com/#/lm/network/47305	HMDB0000932	5881		168408							25696-60-0	[H][C@@]12C[C@H](O)CC[C@]1(C)C1CC[C@]3(C)[C@H](CCC3C1[C@@H](O)[C@H]2O)[C@H](C)CCC(=O)NCCS(O)(=O)=O	XSOLDPYUICCHJX-OEYGYFRSSA-N	Lipids and lipid-like molecules	Steroids and steroid derivatives	Bile acids, alcohols and derivatives	Level 1	72.97	95.22	87.73	220.3668, 511.3422, 513.5919, 514.0086, 514.0444, 514.2844, 514.4265, 514.4675, 515.2880, 517.2520	M-H	C26H45NO7S	-0.78	1.47917e+07	1.73492e+07	1.54825e+07	1.67218e+07	5.76531e+06	3.85811e+06	4.07926e+06	4.56075e+06	3.86649e+06	4.86926e+06	2.51654e+07	13369271	9.20766e+07	1.42311e+07	2.55232e+07	1.03737e+08	2.72375e+07	2.45475e+07	3.62316e+06
FT1150NR	165.056	4.926	neg	Atrolactic acid	258366	https://cloud.oebiotech.com/#/lm/network/258366		5462		1303								CC(C1=CC=CC=C1)(C(=O)O)O	NWCHELUCVWSRRS-UHFFFAOYSA-N	Benzenoids	Benzene and substituted derivatives	Unclassified	Level 1	72.95	99.13	77.76	147.0452, 147.0590, 148.0486, 164.8955, 165.0193, 165.0399, 165.0556, 165.0722, 166.0146, 166.0492	M-H	C9H10O3	0	3.56957e+06	4.03411e+06	5.13869e+06	4.51135e+06	6.2455e+06	4.41679e+06	5.43905e+06	6.35586e+06	6.92732e+06	5.87471e+06	3.75334e+06	3.96808e+06	5.08594e+06	3.6585e+06	3.66679e+06	4.18163e+06	3.95854e+06	4.02742e+06	3.57281e+06
FT5714PR	496.34	10.53	pos	PC(0:0/16:0)	19859	https://cloud.oebiotech.com/#/lm/network/19859	HMDB0240262	40340	LMGP01050074	15061532				76078			66757-27-5	[C@](COP(=O)([O-])OCC[N+](C)(C)C)([H])(OC(CCCCCCCCCCCCCCC)=O)CO	NEGQHKSYEYVFTD-HSZRJFAPSA-N	Lipids and lipid-like molecules	Glycerophospholipids	Glycerophosphocholines	Level 1	72.94	99.57	95.8	233.0322, 258.1096, 289.9860, 300.9856, 316.1911, 478.3297, 496.1701, 496.3399, 496.5584, 516.9442	M+H	C24H50NO7P	0.4	1.99543e+09	1.73168e+09	1.87249e+09	1.94958e+09	2.0199e+09	2.06143e+09	1.84866e+09	1.97574e+09	1.83743e+09	1.94946e+09	1.96684e+09	1.94921e+09	1.8664e+09	1.93398e+09	2.0711e+09	1.78832e+09	2.21311e+09	1.78055e+09	1.52484e+09
FT1110PR	144.102	0.75	pos	Stachydrine	48322	https://cloud.oebiotech.com/#/lm/network/48322	HMDB0004827	7089		115244	C10172			35280			471-87-4	C[N+]1(C)CCC[C@H]1C([O-])=O	CMUNUTVVOOHQPW-LURJTMIESA-N	Organic acids and derivatives	Carboxylic acids and derivatives	Amino acids, peptides, and analogues	Level 1	72.93	90.71	88.05	143.9883, 144.0648, 144.0750, 144.0807, 144.1020, 144.1299, 144.1364, 144.5355, 144.5466, 145.1052	M+H	C7H13NO2	-0.69	4.79566e+07	4.07555e+07	5.46075e+07	6.7634e+07	5.42864e+07	5.02264e+07	5.37028e+07	4.16155e+07	5.57696e+07	6.35249e+07	5.60624e+07	7.21323e+07	5.28602e+07	5.84161e+07	5.32671e+07	6.23244e+07	4.801e+07	64266771	5.56384e+07
FT0537NR	124.007	0.715	neg	Taurine	46959	https://cloud.oebiotech.com/#/lm/network/46959	HMDB0000251	31		1123	C00245	mmu00120,mmu00430,mmu00920,mmu02010,mmu04080	Primary bile acid biosynthesis|Taurine and hypotaurine metabolism|Sulfur metabolism|ABC transporters|Neuroactive ligand-receptor interaction	15891			107-35-7	NCCS(O)(=O)=O	XOAAWQZATWQOTB-UHFFFAOYSA-N	Organic acids and derivatives	Organic sulfonic acids and derivatives	Organosulfonic acids and derivatives	Level 1	72.92	95.5	87.87	123.9782, 123.9860, 124.0074, 124.0290, 124.0340, 124.9917, 125.0103, 128.1904, 134.4925, 135.4931	M-H	C2H7NO3S	0.56	1.9462e+08	1.45846e+08	2.24468e+08	1.79095e+08	2.0009e+08	1.73088e+08	1.82309e+08	1.8617e+08	2.16107e+08	1.8211e+08	156183620	1.50192e+08	1.58948e+08	1.78648e+08	1.73116e+08	1.7486e+08	1.71508e+08	1.72947e+08	1.76816e+08
FT1501NR	188.093	1.99	neg	(R)-1-Methylpiperidine-2-carboxylic acid	198612	https://cloud.oebiotech.com/#/lm/network/198612	HMDB0242107			11286529								CN1CCCC[C@@H]1C(O)=O	BPSLZWSRHTULGU-ZCFIWIBFSA-N	Organic acids and derivatives	Carboxylic acids and derivatives	Amino acids, peptides, and analogues	Level 1	72.88	94.49	83.75	143.9393, 144.9230, 144.9433, 144.9601, 146.0828, 159.8938, 160.8929, 170.0814, 188.0357, 188.0929	M+FA-H	C7H13NO2	0	396929	309366	312956	281347	376431	415687	450201	484200	383849	280440	346704	278122	305203	170640	211281	295085	309288	329953	401478
FT0461NR	117.056	3.164	neg	2-Hydroxy-2-methylbutanoic acid	1875	https://cloud.oebiotech.com/#/lm/network/1875	HMDB0001987	45847	LMFA01050389	95433				68454			3739-30-8	C(=O)(O)C(O)(C)CC	MBIQENSCDNJOIY-UHFFFAOYSA-N	Lipids and lipid-like molecules	Fatty Acyls	Fatty acids and conjugates	Level 1	72.85	96.71	83.2	87.0453, 99.0452, 99.9260, 101.8144, 116.9285, 117.0195, 117.0459, 117.0557, 117.9288, 118.0593	M-H	C5H10O3	0.26	1.29439e+07	1.26241e+07	1.05123e+07	1.28857e+07	1.21853e+07	1.03146e+07	8.48431e+06	7.73382e+06	9.04276e+06	8.84702e+06	1.3142e+07	1.50994e+07	1.21041e+07	1.24599e+07	1.68328e+07	1.30678e+07	1.66332e+07	1.37757e+07	1.2004e+07
FT5918PR	520.34	10.264	pos	LysoPC(0:0/18:2)	83281	https://cloud.oebiotech.com/#/lm/network/83281	HMDB0061700			71768169				76084			27304-12-7	CCCCC\C=C/C\C=C/CCCCCCCC(=O)O[C@H](CO)COP([O-])(=O)OCC[N+](C)(C)C	LSUXCWJOIAWGOU-FTJOPAKQSA-N	Lipids and lipid-like molecules	Glycerophospholipids	Glycerophosphocholines	Level 1	72.84	98.91	96.21	258.1102, 337.2735, 443.2519, 502.3293, 520.1530, 520.1909, 520.3401, 520.5238, 520.5798, 521.3474	M+H	C26H50NO7P	0	7.13382e+08	7.1466e+08	6.34012e+08	6.73306e+08	8.85299e+08	8.8258e+08	8.20923e+08	9.06929e+08	9.62052e+08	1.01076e+09	7.02944e+08	5.89613e+08	7.9252e+08	6.31044e+08	5.26873e+08	7.31728e+08	5.33249e+08	5.71233e+08	9.89814e+08
FT2450NR	239.129	9.616	neg	Cucujolide IV	7777	https://cloud.oebiotech.com/#/lm/network/7777		97393	LMFA07040036	56936046								C1(O[C@H](C)CCCC=CCC=CC1)=O	FAMIQKMUIARKKU-GTHUGJSGSA-N	Phenylpropanoids and polyketides	Macrolides and analogues	Unclassified	Level 1	72.8	91.96	95.19	204.4000, 212.4678, 223.0283, 238.9132, 239.0685, 239.1011, 239.1288, 239.1576, 240.1313, 255.1291	M+FA-H	C12H18O2	-0.42	3.85875e+06	2.60188e+06	3.50137e+06	3.34467e+06	4.14768e+06	8.73797e+06	6.34913e+06	5.17295e+06	5.73781e+06	1.03129e+07	7.24752e+06	9.22533e+06	5.34243e+06	6.47137e+06	5.28556e+06	8.70146e+06	7.46326e+06	6.80738e+06	7.32418e+06
FT3444PR	271.227	10.872	pos	(-)-Malyngolide	274751	https://cloud.oebiotech.com/#/lm/network/274751		65417		155655								CCCCCCCCCC1(CCC(C(=O)O1)C)CO	OEXPVULGTKWKEH-ZBFHGGJFSA-N	Lipids and lipid-like molecules	Fatty Acyls	Fatty alcohols	Level 1	72.79	96.06	85.08	175.1477, 207.2106, 217.1955, 225.2216, 235.2056, 253.2160, 271.1540, 271.2269, 271.2788, 271.3154	M+H	C16H30O3	0	1.5798e+06	1.49882e+06	2.21931e+06	2.02807e+06	4.63241e+06	4.31395e+06	4.66446e+06	2.45712e+06	4.36392e+06	4.70321e+06	3.73107e+06	3.57855e+06	4.40808e+06	4.13316e+06	592943	2.07585e+06	3.53049e+06	2.97795e+06	1.03745e+06
FT5433PR	454.293	10.65	pos	PE(0:0/16:0)	21197	https://cloud.oebiotech.com/#/lm/network/21197	HMDB0011473	62261	LMGP02050036	53480922				131743				C(OP(OCCN)(O)=O)[C@]([H])(OC(=O)CCCCCCCCCCCCCCC)CO	CKPBBEOJHAPPBT-HXUWFJFHSA-N	Lipids and lipid-like molecules	Glycerophospholipids	Glycerophosphoethanolamines	Level 1	72.74	85.72	94.63	302.8983, 313.1875, 313.2736, 314.2791, 393.2400, 436.2824, 454.1436, 454.2929, 454.4035, 455.2916	M+H	C21H44NO7P	0	1.26062e+08	1.34935e+08	1.08427e+08	1.3527e+08	1.66293e+08	1.26357e+08	1.21013e+08	1.51538e+08	1.38444e+08	1.40796e+08	1.37286e+08	1.30728e+08	8.09497e+07	1.10639e+08	1.2209e+08	1.15225e+08	1.16347e+08	1.37517e+08	1.7183e+08
FT1028NR	159.066	4.251	neg	epsilon-Caprolactone	82371	https://cloud.oebiotech.com/#/lm/network/82371	HMDB0060476	44809		10401	C01880			17915			502-44-3	O=C1CCCCCO1	PAPBSGBWRJIAAV-UHFFFAOYSA-N	Organoheterocyclic compounds	Lactones	Unclassified	Level 1	72.73	97.94	79.61	130.9835, 141.0558, 158.8930, 159.0299, 159.0441, 159.0500, 159.0662, 159.0811, 159.1023, 159.8935	M+FA-H	C6H10O2	0	2.6285e+06	3.31423e+06	2.40717e+06	3.30884e+06	4.16843e+06	4.04993e+06	4.0483e+06	5.43122e+06	5.03735e+06	5.34419e+06	1.91475e+06	2.14103e+06	2.73065e+06	2.31277e+06	3.18925e+06	1.87328e+06	3.20927e+06	3.26161e+06	3.51151e+06
FT5251NR	401.088	7.294	neg	5,2',5'-Trihydroxy-3,7,8-trimethoxyflavone 2'-acetate	33172	https://cloud.oebiotech.com/#/lm/network/33172		51499	LMPK12113087	44259911								C1(OC)=C(OC)C2OC(C3C(CC(O)=O)=CC=C(O)C=3)=C(OC)C(=O)C=2C(O)=C1	QLXHITSYJNILTR-UHFFFAOYSA-N	Phenylpropanoids and polyketides	Flavonoids	O-methylated flavonoids	Level 1	72.72	96.97	78.24	204.3794, 204.4000, 225.0555, 248.9586, 302.6901, 313.0717, 350.1638, 357.0625, 377.4393, 401.0881	M-H	C20H18O9	-0.75	2.49772e+06	1.95516e+06	1.82861e+06	1.91477e+06	2.18378e+06	2.21122e+06	2.23029e+06	4.28333e+06	1.66338e+06	1.34727e+06	1.91226e+06	1.72195e+06	1.9914e+06	1.82672e+06	2.39365e+06	1.94391e+06	1.87735e+06	2.16004e+06	2.18464e+06
FT4331NR	329.249	13.218	neg	4,8,12,15,19-Docosapentaenoic acid	62434	https://cloud.oebiotech.com/#/lm/network/62434	HMDB0039133			102281							2548-85-8	CCC=CCCC=CCC=CCCC=CCCC=CCCC(O)=O	PIFPCDRPHCQLSJ-UHFFFAOYSA-N	Lipids and lipid-like molecules	Fatty Acyls	Fatty acids and conjugates	Level 1	72.7	99.38	79.18	72.7911, 72.8304, 137.5962, 142.6121, 204.3871, 231.2118, 285.2589, 302.6811, 302.7188, 329.2489	M-H	C22H34O2	-0.3	1.1711e+07	1.27739e+07	1.07431e+07	1.14818e+07	4.80672e+06	3.86725e+06	4.31226e+06	3.88136e+06	3.90051e+06	3.89581e+06	1.52121e+07	1.41127e+07	1.26275e+07	1.52796e+07	1.34906e+07	1.30989e+07	1.42517e+07	1.33299e+07	13202689
FT3462NR	285.207	10.281	neg	Hexadecanedioic acid	2837	https://cloud.oebiotech.com/#/lm/network/2837	HMDB0000672	5642	LMFA01170022	10459	C08260			73722			505-54-4	C(CCCCCCCCCCCCCCC(=O)O)(=O)O	QQHJDPROMQRDLA-UHFFFAOYSA-N	Lipids and lipid-like molecules	Fatty Acyls	Fatty acids and conjugates	Level 1	72.68	90.11	92.6	90.4541, 97.3181, 101.3774, 105.5843, 223.2068, 241.2164, 267.1968, 283.9900, 285.2072, 286.2102	M-H	C16H30O4	-0.35	1.94167e+06	1.76478e+06	1.77686e+06	1.69276e+06	3.59586e+06	3.09701e+06	3.10825e+06	2.74284e+06	2.89691e+06	3.42918e+06	1.55394e+06	1.30159e+06	2.41891e+06	1.30594e+06	1.32177e+06	2.21219e+06	1.37174e+06	1.55569e+06	1.79506e+06
FT4888NR	369.083	4.23	neg	Skimmin	211878	https://cloud.oebiotech.com/#/lm/network/211878	HMDB0258334			320361								OCC1OC(OC2=CC3=C(C=CC(=O)O3)C=C2)C(O)C(O)C1O	VPAOSFFTKWUGAD-UHFFFAOYSA-N	Phenylpropanoids and polyketides	Coumarins and derivatives	Coumarin glycosides	Level 1	72.65	88.66	85.06	129.7947, 175.0247, 193.0507, 204.3828, 204.4021, 211.7294, 263.7210, 302.1838, 302.6947, 369.0850	M+FA-H	C15H16O8	-0.54	333125	281708	305403	334745	556909	618375	402457	782038	444633	488546	194619	115275	195610	263745	152041	232273	215808	260024	451210
FT4944PR	385.274	10.252	pos	1alpha-hydroxy-26,27-dinorvitamin D3 25-carboxylic acid	45197	https://cloud.oebiotech.com/#/lm/network/45197			LMST03020025	9547285								[C@@H]1(O)C(=C)/C(=C\C=C2\[C@]3([H])CC[C@@]([C@@](C)([H])CCCC(=O)O)([H])[C@@]3(C)CCC\2)/C[C@@H](O)C1	FMONOGKOJOGACR-LIWPMISOSA-N	Lipids and lipid-like molecules	Steroids and steroid derivatives	Vitamin D and derivatives	Level 1	72.62	84.22	94.44	181.1007, 183.1168, 185.1322, 197.1330, 199.1477, 201.1635, 211.1478, 213.1635, 385.1587, 385.2736	M+H-H2O	C25H38O4	2.08	2.01132e+06	1.20038e+06	1.63406e+06	2.27294e+06	791635	1.49908e+06	804793	1.86818e+06	1.07125e+06	1.98021e+06	1.13794e+06	1.87867e+06	1.25744e+06	2.62907e+06	1.84628e+06	1.60022e+06	2.66713e+06	2.13475e+06	1.24669e+06
FT1557NR	192.067	4.596	neg	Phenylacetylglycine	47242	https://cloud.oebiotech.com/#/lm/network/47242	HMDB0000821	4237		68144	C05598	mmu00360	Phenylalanine metabolism	27480			500-98-1	OC(=O)CNC(=O)CC1=CC=CC=C1	UTYVDVLMYQPLQB-UHFFFAOYSA-N	Organic acids and derivatives	Carboxylic acids and derivatives	Amino acids, peptides, and analogues	Level 1	72.59	98.95	85.58	91.0555, 102.9483, 103.9497, 124.0072, 146.9391, 147.9397, 150.0021, 192.0665, 193.0078, 193.0696	M-H	C10H11NO3	-0.52	2.36115e+07	2.45264e+07	2.18506e+07	2.88848e+07	2.59291e+07	2.62215e+07	2.73177e+07	2.87242e+07	2.74458e+07	2.83442e+07	2.45498e+07	1.98233e+07	1.99096e+07	2.36745e+07	1.7782e+07	2.19367e+07	1.80151e+07	1.83374e+07	2.7326e+07
FT3092PR	248.149	1.094	pos	3-Hydroxybutyrylcarnitine	52185	https://cloud.oebiotech.com/#/lm/network/52185	HMDB0013127										1469900-92-2	C[C@@H](O)CC(=O)O[C@@H](CC([O-])=O)C[N+](C)(C)C	UEFRDQSMQXDWTO-BDAKNGLRSA-N	Lipids and lipid-like molecules	Fatty Acyls	Fatty acid esters	Level 1	72.56	96.88	83.53	201.9924, 203.9717, 212.9972, 217.0042, 220.0031, 248.0734, 248.0863, 248.1494, 248.2095, 248.2406	M+H	C11H21NO5	-1.21	4.5413e+06	4.14035e+06	4.48253e+06	4.23568e+06	7.60896e+06	7.04819e+06	6.77118e+06	5.9853e+06	5966113	8.0016e+06	2.88669e+06	2.77805e+06	2.09075e+06	2.56056e+06	3.14962e+06	2.32524e+06	3.09848e+06	3.37659e+06	5670732
FT5910NR	476.278	10.343	neg	PE(0:0/18:2)	21202	https://cloud.oebiotech.com/#/lm/network/21202	HMDB0011477	62265	LMGP02050041	53480926				76090				C(OP(OCCN)(O)=O)[C@]([H])(OC(=O)CCCCCCC/C=C\C/C=C\CCCCC)CO	SVRBKLJIDJHADS-USWSLJGRSA-N	Lipids and lipid-like molecules	Glycerophospholipids	Glycerophosphoethanolamines	Level 1	72.55	97.17	83.9	473.6592, 476.0311, 476.0577, 476.1177, 476.1520, 476.2784, 476.4416, 476.4815, 477.2818, 478.9218	M-H	C23H44NO7P	-0.21	5.48126e+07	5.60467e+07	5.27637e+07	4.99676e+07	7.92711e+07	6.79238e+07	7.01099e+07	6.48295e+07	6.59686e+07	8.38977e+07	5.23824e+07	4.54235e+07	5.85502e+07	4.85339e+07	4.60283e+07	6.93458e+07	4.5112e+07	4.66415e+07	4.94432e+07
FT2562NR	243.16	8.577	neg	Brassylic acid	2829	https://cloud.oebiotech.com/#/lm/network/2829	HMDB0002327	6622	LMFA01170014	10458				73718			505-52-2	C(CCCCCCCCCCCC(=O)O)(=O)O	DXNCZXXFRKPEPY-UHFFFAOYSA-N	Lipids and lipid-like molecules	Fatty Acyls	Fatty acids and conjugates	Level 1	72.54	98.6	81.07	243.0715, 243.0800, 243.1017, 243.1601, 243.1816, 243.2046, 243.2193, 243.2328, 244.1229, 244.1636	M-H	C13H24O4	0	5.60647e+06	6.00384e+06	5.12904e+06	4.16271e+06	2.07007e+06	2.48164e+06	2.14786e+06	2.59538e+06	2.05882e+06	2.18692e+06	1.05582e+07	9.21915e+06	8141556	1.19052e+07	7.79179e+06	8.29274e+06	9.52607e+06	9.07017e+06	5.48088e+06
FT0872NR	146.046	0.715	neg	DL-Glutamate	82370	https://cloud.oebiotech.com/#/lm/network/82370	HMDB0060475	316685		611	C00302			18237				NC(CCC(O)=O)C(O)=O	WHUUTDBJXJRKMK-UHFFFAOYSA-N	Organic acids and derivatives	Carboxylic acids and derivatives	Amino acids, peptides, and analogues	Level 1	72.53	91.76	89.66	102.0560, 103.0593, 110.0439, 126.0393, 128.0352, 128.0535, 129.0194, 129.0389, 146.0458, 146.0658	M-H	C5H9NO4	0	1.91122e+07	1.84356e+07	2.19713e+07	1.85305e+07	2.16562e+07	1.84241e+07	1.90532e+07	1.83641e+07	1.94075e+07	2.36955e+07	1.46951e+07	1.48676e+07	2.02396e+07	1.6384e+07	1.4031e+07	1.9718e+07	1.46418e+07	1.46534e+07	1.94377e+07
FT3290PR	260.186	4.732	pos	L-Hexanoylcarnitine	8283	https://cloud.oebiotech.com/#/lm/network/8283	HMDB0000756	3548	LMFA07070001	3246938				84834			22671-29-0	O=C(O[C@](CC([O-])=O)(C[N+](C)(C)C)[H])CCCCC	VVPRQWTYSNDTEA-LLVKDONJSA-N	Lipids and lipid-like molecules	Fatty Acyls	Fatty acid esters	Level 1	72.48	98.29	87.37	148.2507, 167.2069, 197.8748, 201.1124, 204.1380, 212.3409, 250.1169, 260.0867, 260.1858, 278.1479	M+H	C13H25NO4	-0.77	7.34521e+06	5.92621e+06	5.43369e+06	5.26336e+06	1.14104e+07	1.02958e+07	9.22895e+06	7.82031e+06	8.74194e+06	1.10776e+07	2.79127e+06	2.80814e+06	3.34725e+06	3.24506e+06	2.55976e+06	2.67378e+06	2.57163e+06	2.74855e+06	6.28001e+06
FT1478NR	187.134	8.121	neg	3-Hydroxycapric acid	1728	https://cloud.oebiotech.com/#/lm/network/1728	HMDB0002203	6544	LMFA01050153	26612				132983			14292-26-3	C(CC(O)CCCCCCC)(=O)O	FYSSBMZUBSBFJL-UHFFFAOYSA-N	Organic acids and derivatives	Hydroxy acids and derivatives	Medium-chain hydroxy acids and derivatives	Level 1	72.47	98.89	79.98	125.0613, 125.0973, 141.1285, 170.5432, 187.0415, 187.0979, 187.1180, 187.1340, 188.1371, 204.3896	M-H	C10H20O3	0	7.79334e+06	8.45908e+06	8.33844e+06	7.69644e+06	1.2352e+07	1.17143e+07	1.1769e+07	1.29829e+07	11291436	1.6888e+07	5.80836e+06	5.48767e+06	5.4368e+06	6.13045e+06	7.37623e+06	6.12259e+06	8.361e+06	6.0085e+06	7.20557e+06
FT2220NR	227.129	6.877	neg	(-)-12-hydroxy-9,10-dihydrojasmonic acid	3372	https://cloud.oebiotech.com/#/lm/network/3372		45945	LMFA02020015	10082491				18472				C1(=O)[C@H](CCCCCO)[C@@H](CC(=O)O)CC1	SXFKEAKOXUOQGN-NXEZZACHSA-N	Lipids and lipid-like molecules	Fatty Acyls	Lineolic acids and derivatives	Level 1	72.46	98.58	74.05	158.9784, 159.2369, 165.1282, 183.1223, 183.1389, 204.3225, 204.3826, 209.1180, 227.1288, 228.1323	M-H	C12H20O4	-0.44	2.06567e+06	3.06779e+06	3.36085e+06	2.00927e+06	3.56066e+06	4.42668e+06	4.93201e+06	5.08577e+06	4.30852e+06	6.47765e+06	1.10372e+06	1.06322e+06	2.34394e+06	1.19476e+06	1.29974e+06	1.0294e+06	1.3969e+06	1.46154e+06	3.06793e+06
FT0966NR	154.062	0.673	neg	D-Histidine	205484	https://cloud.oebiotech.com/#/lm/network/205484	HMDB0250763			773	C00768			27570				NC(CC1=CN=CN1)C(O)=O	HNDVDQJCIGZPNO-UHFFFAOYSA-N	Organic acids and derivatives	Carboxylic acids and derivatives	Amino acids, peptides, and analogues	Level 1	72.45	95.8	77.31	136.9174, 137.0233, 137.0357, 138.0387, 149.1860, 151.0389, 154.0146, 154.0622, 154.0914, 155.0665	M-H	C6H9N3O2	0	5.81164e+06	5.38503e+06	6.52806e+06	5.70879e+06	6.0082e+06	2.90354e+06	5.86366e+06	3.0856e+06	3.11664e+06	5.89156e+06	5.3645e+06	5.40457e+06	7.82844e+06	5.12945e+06	3.79328e+06	6.11504e+06	5.59577e+06	5.0864e+06	6.54725e+06
FT2738PR	228.232	11.473	pos	Myristamide	2502	https://cloud.oebiotech.com/#/lm/network/2502		340611	LMFA01100064	69492				137125				O=C(CCCCCCCCCCCCC)N	QEALYLRSRQDCRA-UHFFFAOYSA-N	Lipids and lipid-like molecules	Fatty Acyls	Fatty amides	Level 1	72.45	98.15	80.11	193.1588, 204.6033, 211.1692, 228.1523, 228.1778, 228.1924, 228.2322, 228.2848, 228.3014, 229.2351	M+H	C14H29NO	-0.44	5.68901e+06	6.81286e+06	7.24997e+06	6.18895e+06	8.22309e+06	1.20851e+07	2.00008e+06	7949202	8.95782e+06	1.1559e+07	9.57978e+06	8.73727e+06	7.13649e+06	6.86058e+06	9.14807e+06	8.14604e+06	8.36932e+06	7.48039e+06	1.03534e+07
FT3643NR	295.155	6.428	neg	dihydrosporogen-AO-1	35618	https://cloud.oebiotech.com/#/lm/network/35618			LMPR0103250005									[C@@]12(C)[C@@H](C)[C@@H](CCC1=CC(O)[C@@]1(O[C@H]21)C(C)=C)O	CHWPMFMUQATVNK-KZZSROTISA-N	Lipids and lipid-like molecules	Prenol lipids	Sesquiterpenoids	Level 1	72.45	97.48	87.1	189.1281, 191.0713, 203.1422, 219.1390, 219.1630, 237.1496, 237.1771, 247.1336, 279.1227, 295.1551	M+FA-H	C15H22O3	-0.34	737231	943910	934108	811027	0	0	0	0	0	0	1.47107e+06	1.20147e+06	2.01456e+06	1.25588e+06	1.16075e+06	2.42943e+06	1.38399e+06	1.30631e+06	883417
FT2433PR	211.133	9.748	pos	Dihydro-3-(2-octenyl)-2,5-furandione	57364	https://cloud.oebiotech.com/#/lm/network/57364	HMDB0033102	88993		5362689							42482-06-4	CCCCC\C=C\CC1CC(=O)OC1=O	WSGFXVFLWVXTCJ-VOTSOKGWSA-N	Organic acids and derivatives	Carboxylic acids and derivatives	Dicarboxylic acids and derivatives	Level 1	72.44	92.22	82.45	175.1121, 175.1482, 193.1224, 193.1578, 204.3940, 211.0757, 211.1329, 211.1565, 211.1698, 211.2025	M+H	C12H18O3	-0.47	2.13045e+06	2.03575e+06	2.14901e+06	2.12204e+06	6.07828e+06	5.09867e+06	5.8479e+06	5.18346e+06	5.52334e+06	5.42085e+06	524711	606674	431435	301191	620122	403617	610102	728492	2.19118e+06
FT1258PR	153.041	1.067	pos	Xanthine	46978	https://cloud.oebiotech.com/#/lm/network/46978	HMDB0000292	82		1188	C00385	mmu00230,mmu00232	Purine metabolism|Caffeine metabolism	17712	R-MMU-1430728,R-MMU-15869,R-MMU-74259,R-MMU-8956319	Metabolism|Metabolism of nucleotides|Purine catabolism|Nucleotide catabolism	69-89-6	O=C1NC2=C(NC=N2)C(=O)N1	LRFVTYWOQMYALW-UHFFFAOYSA-N	Organoheterocyclic compounds	Imidazopyrimidines	Purines and purine derivatives	Level 1	72.43	89.96	88.34	153.0897, 153.1272, 153.5141, 153.5302, 153.9935, 154.0248, 154.0356, 154.0482, 154.0667, 155.0283	M+H	C5H4N4O2	-1.31	1.15963e+07	1.38101e+07	1.3436e+07	1.39121e+07	3.76171e+07	545335	672331	1.03254e+06	743181	3.04188e+07	94366.8	25005	5.66959e+06	0	729179	2.26599e+06	528010	1.32933e+06	2.49028e+07
FT4245NR	325.217	12.091	neg	Epoxydocosapentaenoic acid	206441	https://cloud.oebiotech.com/#/lm/network/206441	HMDB0251880			129846313								OC(=O)CCCCCCCCCCCC=CC=CC=CC=CC1=CO1	PBGYFRIGTFDUSJ-UHFFFAOYSA-N	Lipids and lipid-like molecules	Fatty Acyls	Fatty acids and conjugates	Level 1	72.37	97.35	82.53	175.1490, 189.1647, 204.3762, 204.3964, 227.1802, 277.7264, 281.2275, 302.6986, 313.5359, 325.2175	M-H2O-H	C22H32O3	-2.15	2.53167e+06	2.13677e+06	1.92394e+06	2.04281e+06	2.33252e+06	1.63869e+06	1.23805e+06	1.71897e+06	1.49738e+06	1.71256e+06	2.14754e+06	2.4052e+06	1.58037e+06	2.45754e+06	2.33151e+06	1.91845e+06	2.57799e+06	2651710	2.54372e+06
FT1024PR	139.112	7.139	pos	3,5,5-Trimethyl-2-cyclohexen-1-one	55803	https://cloud.oebiotech.com/#/lm/network/55803	HMDB0031195	70300		6544	C14743			34800			78-59-1	CC1=CC(=O)CC(C)(C)C1	HJOVHMDZYOCNQW-UHFFFAOYSA-N	Organic oxygen compounds	Organooxygen compounds	Carbonyl compounds	Level 1	72.35	94.74	80	139.0396, 139.0505, 139.0763, 139.0863, 139.1119, 139.1217, 139.1387, 139.9880, 140.0695, 140.1156	M+H	C9H14O	-1.44	6.25248e+06	8.04641e+06	7.52166e+06	7.40978e+06	8954769	9.60552e+06	9.1614e+06	8.44141e+06	1.01365e+07	7.03454e+06	7.77634e+06	9.33848e+06	7.55159e+06	9.1423e+06	6.15773e+06	9.33911e+06	1.03823e+07	9.09335e+06	7.67284e+06
FT0527PR	116.071	0.62	pos	4-Amino-2-methylenebutanoic acid	55225	https://cloud.oebiotech.com/#/lm/network/55225	HMDB0030409	86953		5318003							65370-67-4	NCCC(=C)C(O)=O	FTWHFXMUJQRNBK-UHFFFAOYSA-N	Organic acids and derivatives	Carboxylic acids and derivatives	Amino acids, peptides, and analogues	Level 1	72.34	96.66	83.74	102.8976, 103.5319, 115.9646, 116.0708, 116.0780, 116.0897, 116.1071, 116.9723, 117.0743, 119.2849	M+H	C5H9NO2	-2.58	2.02538e+07	1.51493e+07	2.05593e+07	1.7918e+07	1.85834e+07	1.42772e+07	1.33613e+07	1.2453e+07	1.33583e+07	1.63857e+07	2.33746e+07	1.99732e+07	2.12314e+07	2.04735e+07	1.72014e+07	2.40412e+07	1.738e+07	1.89544e+07	1.7867e+07
FT3911NR	307.264	13.994	neg	Eicosadienoic acid	637	https://cloud.oebiotech.com/#/lm/network/637		24088	LMFA01030130	5282805							2091-39-6	C(/C=C/C/C=C/CCCCC)CCCCCCCCC(=O)O	XSXIVVZCUAHUJO-AVQMFFATSA-N	Lipids and lipid-like molecules	Fatty Acyls	Fatty acids and conjugates	Level 1	72.33	97.33	77.91	69.5822, 72.3638, 72.3816, 76.8191, 93.0970, 127.5900, 152.4447, 190.2269, 307.2645, 308.2678	M-H	C20H36O2	-0.33	1112514	840008	685299	829944	1.34605e+06	960940	940505	795922	944076	941873	602288	540707	712129	654329	626875	653711	716544	535485	841621
FT1828PR	182.081	1.335	pos	DL-m-Tyrosine	534770	https://cloud.oebiotech.com/#/lm/network/534770											775-06-4	O=C(O)C(N)CC=1C=CC=C(O)C1	JZKXXXDKRQWDET-UHFFFAOYSA-N	Organic acids and derivatives	Carboxylic acids and derivatives	Amino acids, peptides, and analogues	Level 1	72.31	98.84	77.37	155.9747, 158.9731, 159.9689, 163.9405, 165.0548, 165.0890, 166.0587, 182.0098, 182.0813, 182.1905	M+H	C9H11NO3	-1.1	1.7747e+07	9.66816e+06	1.82526e+07	1.31193e+07	1.47047e+07	1.4592e+07	9.1482e+06	1.45418e+07	1.75604e+07	1.59383e+07	2.03157e+07	1.17083e+07	2.93168e+07	9.29798e+06	1.23555e+07	3.01768e+07	1.0595e+07	1.38769e+07	1.36275e+07
FT0998NR	157.037	0.743	neg	Allantoin	47044	https://cloud.oebiotech.com/#/lm/network/47044	HMDB0000462	89		204	C01551			15676			97-59-6	NC(=O)NC1NC(=O)NC1=O	POJWUDADGALRAB-UHFFFAOYSA-N	Organoheterocyclic compounds	Azoles	Imidazoles	Level 1	72.28	98.9	82.33	98.9637, 99.0087, 114.0232, 114.0308, 115.0346, 140.0101, 156.8661, 156.9153, 157.0368, 157.8627	M-H	C4H6N4O3	0	3.65668e+07	2.84743e+07	2.60666e+07	3.4467e+07	4.6779e+07	3.73042e+07	4.50519e+07	4.61688e+07	4.87648e+07	4.19369e+07	2.7973e+07	3.02342e+07	3.88841e+07	2.61269e+07	3.35845e+07	4.07983e+07	2.86243e+07	2.92431e+07	3.17018e+07
FT3629PR	281.248	10.953	pos	19-HOME(9Z)	3135	https://cloud.oebiotech.com/#/lm/network/3135		35569	LMFA02000181	5312773	C19616			79312				C(CCCCCCC/C=C\CCCCCCCCO)(=O)O	LQUHZVLTTWMBTO-UPHRSURJSA-N	Lipids and lipid-like molecules	Fatty Acyls	Fatty acids and conjugates	Level 1	72.26	96.98	91.38	179.1431, 179.1799, 181.1585, 189.1640, 193.1585, 207.1739, 221.2264, 245.2264, 263.2369, 281.2474	M+H-H2O	C18H34O3	2.13	6.15275e+06	6.62992e+06	7.33063e+06	5.30883e+06	1.23442e+07	1.17e+07	10695788	9.94942e+06	9.47118e+06	1.10212e+07	3.38009e+06	3.80295e+06	4.22184e+06	3.07083e+06	3.6583e+06	5.54764e+06	3.45581e+06	4.53318e+06	4.60522e+06
FT2819NR	255.233	13.592	neg	Palmitic acid	48	https://cloud.oebiotech.com/#/lm/network/48	HMDB0000220	187	LMFA01010001	985	C00249	mmu00061,mmu00062,mmu00071,mmu00563,mmu01040	Fatty acid biosynthesis|Fatty acid elongation|Fatty acid degradation|Glycosylphosphatidylinositol (GPI)-anchor biosynthesis|Biosynthesis of unsaturated fatty acids	15756			57-10-3	OC(CCCCCCCCCCCCCCC)=O	IPCSVZSSVZVIGE-UHFFFAOYSA-N	Lipids and lipid-like molecules	Fatty Acyls	Fatty acids and conjugates	Level 1	72.25	99.28	90.52	70.4631, 73.2170, 73.3269, 73.3313, 76.4814, 116.7335, 177.5666, 255.2330, 255.9519, 256.2380	M-H	C16H32O2	0	1.86325e+07	1.91234e+07	2.28614e+07	1.81714e+07	2.28826e+07	2.04437e+07	1.823e+07	2.41224e+07	2.01972e+07	2.47424e+07	1.67417e+07	1.72248e+07	1.94926e+07	1.90003e+07	1.60468e+07	1.60523e+07	1.82855e+07	1.3711e+07	1.99861e+07
FT3952PR	300.29	9.47	pos	Sphingosine	38921	https://cloud.oebiotech.com/#/lm/network/38921	HMDB0000252		LMSP01010001	5280335	C00319	mmu00600,mmu04071,mmu04210,mmu04217	Sphingolipid metabolism|Sphingolipid signaling pathway|Apoptosis|Necroptosis	16393			123-78-4	OC[C@]([H])(N)[C@]([H])(O)/C=C/CCCCCCCCCCCCC	WWUZIQQURGPMPG-KRWOKUGFSA-N	Organic nitrogen compounds	Organonitrogen compounds	Amines	Level 1	72.23	97.94	85.59	265.2517, 282.1848, 282.2793, 282.3384, 282.3537, 283.1760, 283.2811, 300.2045, 300.2905, 301.1413	M+H	C18H37NO2	-0.67	7.11571e+06	8.40748e+06	8.30161e+06	7.47876e+06	1.07703e+07	8.89e+06	9.78035e+06	8.42803e+06	8.98743e+06	9.80075e+06	7.30038e+06	7.74823e+06	9.01154e+06	7.35854e+06	5.95325e+06	9.16902e+06	6.28154e+06	6.09577e+06	7.8807e+06
FT3305PR	261.145	3.83	pos	gamma-Glutamylleucine	51189	https://cloud.oebiotech.com/#/lm/network/51189	HMDB0011171	23750		151023				68433			2566-39-4	CC(C)C[C@H](NC(=O)CC[C@H](N)C(O)=O)C(O)=O	MYFMARDICOWMQP-YUMQZZPRSA-N	Organic acids and derivatives	Carboxylic acids and derivatives	Amino acids, peptides, and analogues	Level 1	72.23	97.4	90.32	243.1346, 244.0889, 244.0956, 244.1181, 244.3996, 258.1084, 261.0644, 261.0801, 261.1451, 262.1477	M+H	C11H20N2O5	-0.77	1.64697e+07	1.77101e+07	1.71653e+07	1.78407e+07	2.01326e+07	2.20423e+07	1.92869e+07	2.24001e+07	1.98474e+07	1.85707e+07	1.77839e+07	1.35517e+07	3.12515e+07	1.88873e+07	1.46808e+07	3.00078e+07	1.60253e+07	1.88316e+07	1.69275e+07
FT5632PR	482.361	10.94	pos	1-O-Hexadecyl-sn-glycero-3-phosphocholine	199425	https://cloud.oebiotech.com/#/lm/network/199425	HMDB0243890	24070		3983	C13903						52691-62-0	CCCCCCCCCCCCCCCCOCC(O)COP([O-])(=O)OCC[N+](C)(C)C	VLBPIWYTPAXCFJ-UHFFFAOYSA-N	Lipids and lipid-like molecules	Glycerophospholipids	Glycerophosphocholines	Level 1	72.23	99.03	95.87	196.4391, 214.6731, 302.7087, 363.1234, 363.1677, 482.1947, 482.2292, 482.3606, 482.5725, 483.3639	M+H	C24H52NO6P	-0.21	8.75343e+07	8.91905e+07	9.40416e+07	7.99827e+07	8.03565e+07	7.09517e+07	7.50311e+07	6.6243e+07	6.32956e+07	8.19861e+07	8.60666e+07	1.01289e+08	8.66438e+07	9.99665e+07	8.46495e+07	8.63224e+07	8.67111e+07	8.68697e+07	1.17981e+08
FT0580NR	128.035	1.098	neg	Pyroglutamic acid	46966	https://cloud.oebiotech.com/#/lm/network/46966	HMDB0000267	3251		7405	C01879	mmu00480	Glutathione metabolism	18183			98-79-3	OC(=O)[C@@H]1CCC(=O)N1	ODHCTXKNWHHXJC-VKHMYHEASA-N	Organic acids and derivatives	Carboxylic acids and derivatives	Amino acids, peptides, and analogues	Level 1	72.15	98.84	81.67	76.2548, 82.0298, 84.0453, 85.0295, 99.6441, 128.0060, 128.0353, 128.0579, 128.9014, 129.0385	M-H	C5H7NO3	0	3.10203e+07	3.48314e+07	3.39586e+07	2.53699e+07	3.46516e+07	3.34138e+07	3.40942e+07	3.42135e+07	2.91902e+07	3.28207e+07	3.27843e+07	3.37921e+07	4.3281e+07	3.2654e+07	3.05313e+07	4.60878e+07	3.02476e+07	3.54061e+07	3.26338e+07
FT4206PR	314.233	6.707	pos	6-Decenoylcarnitine	197620	https://cloud.oebiotech.com/#/lm/network/197620	HMDB0241068											CCCC=CCCCCC(=O)OC(CC([O-])=O)C[N+](C)(C)C	XYOBQNTYVAVQPD-UHFFFAOYSA-N	Lipids and lipid-like molecules	Fatty Acyls	Fatty acid esters	Level 1	72.13	96.11	93.13	133.1853, 135.1165, 142.4196, 144.1020, 153.1270, 180.2548, 204.3971, 255.1591, 312.4936, 314.2327	M+H	C17H31NO4	-0.32	1.63903e+06	1.36288e+06	1.75006e+06	1.71062e+06	4.18529e+06	3.54983e+06	3.39057e+06	3.22177e+06	2.66618e+06	4.67061e+06	492933	398770	589040	469917	554980	677272	655728	701406	1.53841e+06
FT1988NR	215.129	6.804	neg	Lilac alcohol	59897	https://cloud.oebiotech.com/#/lm/network/59897	HMDB0036099	91264		526973								CC(CO)C1CCC(C)(O1)C=C	VUEGXHXUMOZKKN-UHFFFAOYSA-N	Organoheterocyclic compounds	Tetrahydrofurans	Unclassified	Level 1	72.05	97.88	75.4	76.4276, 76.4929, 103.6058, 130.3362, 153.1286, 197.1184, 215.1289, 216.1323, 219.9154, 232.0285	M+FA-H	C10H18O2	0	1.19741e+06	946280	1.07246e+06	989904	838372	1.1419e+06	1.10937e+06	1.23461e+06	1.12758e+06	1.0526e+06	1.29296e+06	1.18756e+06	1.20904e+06	897778	836805	1.32684e+06	901450	949053	1.27494e+06
FT5693PR	494.324	9.961	pos	PC(16:1/0:0)	19832	https://cloud.oebiotech.com/#/lm/network/19832	HMDB0010383	40288	LMGP01050022	24779461	C04230	mmu00564,mmu04148,mmu05231	Glycerophospholipid metabolism|Efferocytosis|Choline metabolism in cancer	73851			76790-27-7	[C@](COP(=O)([O-])OCC[N+](C)(C)C)([H])(O)COC(CCCCCCC/C=C\CCCCCC)=O	LFUDDCMNKWEORN-ZXEGGCGDSA-N	Lipids and lipid-like molecules	Glycerophospholipids	Glycerophosphocholines	Level 1	72.02	96.65	94.28	185.0768, 204.3993, 258.1102, 311.2584, 476.3137, 494.0959, 494.3244, 494.3881, 494.4986, 495.3274	M+H	C24H48NO7P	-0.81	3.04921e+07	2.93314e+07	4.42305e+07	2.89464e+07	4.54428e+07	3.81391e+07	4.32819e+07	3.48246e+07	4.44927e+07	4.82684e+07	2.47628e+07	2.54284e+07	2.08346e+07	2.96199e+07	2.72855e+07	2.44288e+07	2.73324e+07	3.50677e+07	3.29114e+07
FT2132NR	223.098	6.588	neg	1-hydroxy-5-phenyl-3-pentanone	6337	https://cloud.oebiotech.com/#/lm/network/6337			LMFA05000603	15316212				66037				C1(CCC(=O)CCO)C=CC=CC=1	VQTZONPDOFOTIF-UHFFFAOYSA-N	Lipids and lipid-like molecules	Fatty Acyls	Fatty alcohols	Level 1	71.98	98.35	73.48	135.1179, 161.0976, 178.5815, 179.1077, 180.1101, 204.3796, 204.4001, 223.0292, 223.0960, 230.5966	M+FA-H	C11H14O2	-0.45	2.85885e+06	3.33741e+06	3.14861e+06	2.86604e+06	3.75891e+06	2.99599e+06	2.69915e+06	2.70223e+06	3.03617e+06	4.52477e+06	2.76633e+06	2.3495e+06	3.11872e+06	2.64946e+06	2.41031e+06	3.35436e+06	2.11278e+06	2.39734e+06	3.07486e+06
FT6351PR	570.356	10.795	pos	Janthitrem C	63824	https://cloud.oebiotech.com/#/lm/network/63824	HMDB0040684	95159		177097							73561-91-8	CC(=C)C1OC2CCC3(C)C4(C)C(CC5=C4NC4=C5C=C5CC6C(=CC(C)(C)OC6(C)C)C5=C4)CCC3(O)C2=CC1O	HVLXXQDJGPKVMK-UHFFFAOYSA-N	Organoheterocyclic compounds	Naphthopyrans	Unclassified	Level 1	71.97	94.1	96.77	184.1241, 196.8094, 228.3628, 258.1092, 272.5883, 302.7129, 552.3455, 570.1427, 570.3554, 571.3528	M+H	C37H47NO4	3.86	5.16888e+07	5.64382e+07	5.54959e+07	5.41146e+07	6.19004e+06	7.61317e+06	6.5142e+06	6.41627e+06	5.38321e+06	5.99187e+06	8.49101e+07	8.80168e+07	7.56507e+07	8.51511e+07	8.20171e+07	8.98586e+07	8.45054e+07	8.99622e+07	4.71869e+07
FT4359PR	326.305	12.418	pos	Oleoylethanolamide	9026	https://cloud.oebiotech.com/#/lm/network/9026	HMDB0002088	24103	LMFA08040015	5283454				71466	R-MMU-112310,R-MMU-112315,R-MMU-112316,R-MMU-2980736,R-MMU-381771,R-MMU-392499,R-MMU-400508,R-MMU-400511	Neurotransmitter release cycle|Transmission across Chemical Synapses|Neuronal System|Peptide hormone metabolism|Synthesis, secretion, and inactivation of Glucagon-like Peptide-1 (GLP-1)|Metabolism of proteins|Incretin synthesis, secretion, and inactivation|Synthesis, secretion, and inactivation of Glucose-dependent Insulinotropic Polypeptide (GIP)	111-58-0	C(CCCCCCC/C=C\CCCCCCCC)(=O)NCCO	BOWVQLFMWHZBEF-KTKRTIGZSA-N	Organic nitrogen compounds	Organonitrogen compounds	Amines	Level 1	71.94	98.33	79.44	204.3930, 226.1435, 251.0006, 257.9787, 268.1271, 302.7221, 308.2952, 309.2790, 326.3056, 327.0793	M+H	C20H39NO2	0	2.77848e+06	2.23158e+06	1.76358e+06	1.82378e+06	2.42158e+06	2.10706e+06	2.02577e+06	1.81998e+06	1.75193e+06	1.88601e+06	2.29156e+06	2.07886e+06	1.85853e+06	2.03468e+06	2.12629e+06	1.85592e+06	2.23577e+06	2.40694e+06	2.45998e+06
FT4194NR	323.187	8.773	neg	Panaxytriol	6007	https://cloud.oebiotech.com/#/lm/network/6007	HMDB0031928	36484	LMFA05000027	93484	C16792						87005-03-6	C(O)(C=C)C#CC#CCC(O)C(O)CCCCCCC	RDIMTXDFGHNINN-UHFFFAOYSA-N	Lipids and lipid-like molecules	Fatty Acyls	Fatty alcohols	Level 1	71.94	97.47	80.05	149.0608, 160.1318, 186.9296, 187.1339, 221.1547, 222.1577, 241.5404, 255.1200, 302.6995, 323.1866	M+FA-H	C17H26O3	-0.62	1.01547e+06	1.06948e+06	1.51336e+06	1.28272e+06	0	0	0	0	0	0	2.47211e+06	1.46476e+06	3.02632e+06	1.41967e+06	1.84981e+06	4.81309e+06	1.43363e+06	1.44556e+06	1.60837e+06
FT0314NR	103.04	1.618	neg	(1,2-Dihydroxyethyl)oxirane	199180	https://cloud.oebiotech.com/#/lm/network/199180	HMDB0243558			108199								OCC(O)C1CO1	KRBIHOANUQUSRV-UHFFFAOYSA-N	Organic oxygen compounds	Organooxygen compounds	Alcohols and polyols	Level 1	71.92	99.02	73.3	73.0295, 76.5800, 79.4853, 85.0292, 86.0410, 98.5106, 103.0400, 103.0564, 103.9202, 104.0434	M-H	C4H8O3	0.49	8.88786e+07	1.42534e+08	1.47758e+08	1.33764e+08	7.47254e+07	4.90271e+07	1.37033e+08	1.3348e+08	5.95344e+07	1.57015e+08	1.26669e+08	146626285	9.99873e+07	9.68868e+07	9.16706e+07	8.82737e+07	1.16756e+08	1.46967e+08	1.61685e+08
FT5629PR	482.324	11.382	pos	PE(0:0/18:0)	21199	https://cloud.oebiotech.com/#/lm/network/21199	HMDB0011129	61992	LMGP02050038	53480667							899443-67-5	C(OP(OCCN)(O)=O)[C@]([H])(OC(=O)CCCCCCCCCCCCCCCCC)CO	KIHAGWUUUHJRMS-JOCHJYFZSA-N	Lipids and lipid-like molecules	Glycerophospholipids	Glycerophosphoethanolamines	Level 1	71.92	97.7	89.46	341.1765, 341.3052, 341.3794, 341.4042, 341.4586, 342.3080, 421.2723, 464.3142, 482.3231, 483.3196	M+H	C23H48NO7P	-0.83	1.91459e+07	1.56881e+07	1.41868e+07	13385653	1.50447e+07	1.41011e+07	1.29452e+07	1.28128e+07	1.20062e+07	1.35214e+07	1.87765e+07	1.84226e+07	1.42479e+07	1.64215e+07	1.6504e+07	1.36689e+07	1.60445e+07	1.51085e+07	1.97772e+07
FT0627PR	123.056	1.05	pos	Nicotinamide	47565	https://cloud.oebiotech.com/#/lm/network/47565	HMDB0001406	1497		936	C00153	mmu00760,mmu04977	Nicotinate and nicotinamide metabolism|Vitamin digestion and absorption	17154	R-MMU-110362,R-MMU-110373,R-MMU-1257604,R-MMU-1266738,R-MMU-1428517,R-MMU-1430728,R-MMU-1592230,R-MMU-162582,R-MMU-1640170,R-MMU-170834,R-MMU-1852241,R-MMU-195721,R-MMU-196807,R-MMU-196849,R-MMU-196854,R-MMU-197264,R-MMU-201681,R-MMU-204174,R-MMU-212436,R-MMU-2151201,R-MMU-2173793,R-MMU-2173795,R-MMU-2262752,R-MMU-2555396,R-MMU-2995383,R-MMU-2995410,R-MMU-3371453,R-MMU-3371556,R-MMU-4641257,R-MMU…	POLB-Dependent Long Patch Base Excision Repair|Resolution of AP sites via the multiple-nucleotide patch replacement pathway|PIP3 activates AKT signaling|Developmental Biology|Aerobic respiration and respiratory electron transport|Metabolism|Mitochondrial biogenesis|Signal Transduction|Cell Cycle|Signaling by TGF-beta Receptor Complex|Organelle biogenesis and maintenance|Signaling by WNT|Nicotinat…	98-92-0	NC(=O)C1=CC=CN=C1	DFPAKSUCGFBDDF-UHFFFAOYSA-N	Organoheterocyclic compounds	Pyridines and derivatives	Pyridinecarboxylic acids and derivatives	Level 1	71.89	99.1	77.73	123.0383, 123.0453, 123.0555, 123.0715, 123.0805, 123.0899, 123.1162, 124.0396, 124.0589, 135.4990	M+H	C6H6N2O	-1.63	2.97694e+07	3.14064e+07	3.96219e+07	2.96718e+07	3.32433e+07	3.69182e+07	3.4809e+07	2.65847e+07	2.60919e+07	3.63983e+07	3.44623e+07	3.46718e+07	2.33045e+07	3.2196e+07	2.67144e+07	2.89689e+07	2.88834e+07	3.51996e+07	2.39689e+07
FT3282NR	277.145	10.55	neg	Mono-(2-ethylhexyl) phthalate	52230	https://cloud.oebiotech.com/#/lm/network/52230	HMDB0013248	44802		20393	C03343			17243			4376-20-9	CCCCC(CC)COC(=O)C1=CC=CC=C1C(O)=O	DJDSLBVSSOQSLW-UHFFFAOYSA-N	Benzenoids	Benzene and substituted derivatives	Benzoic acids and derivatives	Level 1	71.88	90.1	80.37	104.5164, 107.0500, 121.0296, 127.1126, 134.0373, 147.0089, 205.1601, 233.1538, 277.1443, 277.1758	M-H	C16H22O4	-0.36	326568	299640	328922	406701	535767	476574	363485	357271	408485	561926	503822	586236	669430	350089	253774	695755	330857	364076	265473
FT1207NR	170.082	4.808	neg	4-Butyloxazole	61696	https://cloud.oebiotech.com/#/lm/network/61696	HMDB0038288	93012		17979794							79886-36-5	CCCCC1=COC=N1	NREHHAUYDCWOQF-UHFFFAOYSA-N	Organoheterocyclic compounds	Azoles	Oxazoles	Level 1	71.86	94.9	80.34	102.9567, 103.0401, 124.0768, 126.0923, 126.1020, 127.0766, 138.3406, 169.0813, 170.0821, 170.0979	M+FA-H	C7H11NO	0.59	1.21221e+06	1.4991e+06	1.08645e+06	993132	1.3905e+06	2.15783e+06	1.78357e+06	1.55299e+06	1.55636e+06	1.85299e+06	670780	608620	363119	579278	791858	396646	1.0216e+06	865158	1.94764e+06
FT5355PR	438.298	10.908	pos	PE(P-16:0/0:0)	21270	https://cloud.oebiotech.com/#/lm/network/21270	HMDB0011152	46719	LMGP02070001	42607469							174062-72-7	[C@](COP(=O)(O)OCCN)([H])(O)CO/C=C\CCCCCCCCCCCCCC	QYTPGOPLNFESQC-NUTQULCTSA-N	Lipids and lipid-like molecules	Glycerophospholipids	Glycerophosphoethanolamines	Level 1	71.84	97.05	91.91	395.2554, 420.2873, 438.0853, 438.1572, 438.1905, 438.2460, 438.2977, 438.4425, 438.4803, 439.3000	M+H	C21H44NO6P	-0.23	2.02882e+07	1.94469e+07	2.13295e+07	2.01196e+07	2.73726e+07	2.31283e+07	2.44948e+07	1.90814e+07	2.20623e+07	2.41304e+07	1.75809e+07	1.74898e+07	1.88023e+07	1.72945e+07	1.5861e+07	1.94894e+07	1.52194e+07	1.58206e+07	1.99406e+07
FT3493PR	274.274	7.959	pos	C16 Sphinganine	38928	https://cloud.oebiotech.com/#/lm/network/38928		41556	LMSP01040001	656816	C13915			71050				OC[C@]([H])(N)[C@]([H])(O)CCCCCCCCCCCCC	ZKLREJQHRKUJHD-JKSUJKDBSA-N	Organic nitrogen compounds	Organonitrogen compounds	Amines	Level 1	71.83	99.34	92.45	230.2478, 256.2638, 273.1127, 273.1429, 274.1825, 274.2743, 274.3460, 275.2779, 275.4138, 275.4441	M+H	C16H35NO2	-0.36	1.29606e+08	1.55082e+08	1.25529e+08	122542626	6.82173e+07	5.85669e+07	6.63728e+07	1.05778e+08	3.26592e+07	1.12686e+08	1.1335e+08	8.40671e+07	8.7149e+07	1.28494e+08	6.50309e+07	1.34947e+08	6.15887e+07	6.45585e+07	6.54368e+07
FT1221NR	171.066	4.789	neg	2-Octenedioic acid	47001	https://cloud.oebiotech.com/#/lm/network/47001	HMDB0000341	5330		6079438				89192			5698-50-0	OC(=O)CCCC\C=C\C(O)=O	BNTPVRGYUHJFHN-HWKANZROSA-N	Lipids and lipid-like molecules	Fatty Acyls	Fatty acids and conjugates	Level 1	71.82	95.06	75.31	126.8812, 127.0764, 127.1117, 128.0794, 128.1081, 143.9007, 171.0194, 171.0663, 171.1025, 172.0976	M-H	C8H12O4	0	7.19844e+06	7.0896e+06	6.79277e+06	7.43579e+06	1.0022e+07	5.24872e+06	4.68861e+06	3.39669e+06	3.86227e+06	1.16948e+07	8.04098e+06	8.24284e+06	1.21334e+06	7.56388e+06	8.33301e+06	8.5117e+06	8.30365e+06	4.22177e+06	4.81265e+06
FT1575NR	193.051	5.113	neg	Isoferulic acid	47316	https://cloud.oebiotech.com/#/lm/network/47316	HMDB0000955	64942		736186	C10470			27794			25522-33-2	COC1=C(O)C=C(\C=C\C(O)=O)C=C1	QURCVMIEKCOAJU-HWKANZROSA-N	Phenylpropanoids and polyketides	Cinnamic acids and derivatives	Hydroxycinnamic acids and derivatives	Level 1	71.79	93.78	75.61	135.0417, 137.0242, 146.9235, 149.0607, 150.0023, 178.0272, 183.8266, 193.0507, 193.0904, 204.3846	M-H	C10H10O4	0	628353	714174	673825	862309	2.20857e+06	907794	1.26407e+06	1.36373e+06	1.02732e+06	1.79223e+06	352414	528811	707904	703527	448970	431811	569483	512669	718848
FT5498PR	464.314	11.13	pos	LysoPE(P-18:1/0:0)	197243	https://cloud.oebiotech.com/#/lm/network/197243	HMDB0240599										1425046-04-3	CCCCCCCC\C=C/CCCCCC\C=C/OC[C@@H](O)COP(O)(=O)OCCN	URGVIWXYPWWBQO-UWEYSURVSA-N	Lipids and lipid-like molecules	Glycerophospholipids	Glycerophosphoethanolamines	Level 1	71.76	96.78	90.28	198.0530, 204.3886, 292.2699, 292.2997, 302.7074, 310.3105, 390.2772, 446.3030, 464.3136, 464.4692	M+H	C23H46NO6P	-0.65	6.45626e+06	7.00355e+06	6.82042e+06	6.50821e+06	1.04425e+07	1.01218e+07	7.98588e+06	7.4186e+06	8.25663e+06	8.63934e+06	4.18177e+06	5.18022e+06	5.64851e+06	4.78224e+06	4.65393e+06	5.76619e+06	4.63223e+06	4.50155e+06	6.18441e+06
FT2019PR	192.066	4.157	pos	5-Hydroxyindole-3-acetic acid	47207	https://cloud.oebiotech.com/#/lm/network/47207	HMDB0000763	2975		1826	C05635	mmu00380,mmu04726	Tryptophan metabolism|Serotonergic synapse	27823	R-MMU-112311,R-MMU-112315,R-MMU-112316,R-MMU-380612,R-MMU-380615	Neurotransmitter clearance|Transmission across Chemical Synapses|Neuronal System|Metabolism of serotonin|Serotonin clearance from the synaptic cleft	54-16-0	OC(=O)CC1=CNC2=C1C=C(O)C=C2	DUUGKQCEGZLZNO-UHFFFAOYSA-N	Organoheterocyclic compounds	Indoles and derivatives	Indolyl carboxylic acids and derivatives	Level 1	71.73	93.96	77.47	113.9639, 123.9644, 146.0316, 146.0601, 146.1038, 147.0638, 175.0786, 192.0654, 192.1014, 192.1386	M+H	C10H9NO3	-1.04	1.91071e+06	2.07562e+06	1.92518e+06	1.89748e+06	2.65899e+06	1.74293e+06	1.37887e+06	1.3671e+06	1.99771e+06	2.82145e+06	2.22107e+06	1.95835e+06	2.33937e+06	1.68698e+06	1.86279e+06	2.32914e+06	1.83582e+06	1.74569e+06	1.49337e+06
FT0599NR	129.056	4.086	neg	3-Methyl-2-oxovaleric acid	257701	https://cloud.oebiotech.com/#/lm/network/257701	HMDB0000491	122		47	C03465						1460-34-0	CCC(C)C(=O)C(=O)O	JVQYSWDUAOAHFM-UHFFFAOYSA-N	Organic acids and derivatives	Keto acids and derivatives	Short-chain keto acids and derivatives	Level 1	71.73	99.74	72.67	75.7223, 79.0294, 79.0361, 101.0603, 104.5576, 119.9826, 128.9017, 129.0558, 140.7252, 143.6636	M-H	C6H10O3	0	1.48119e+08	1.56855e+08	1.50853e+08	1.43332e+08	2.26491e+08	1.82775e+08	1.90339e+08	1.70517e+08	1.88663e+08	2.33738e+08	1.18443e+08	1.17572e+08	1.29509e+08	1.22618e+08	1.32898e+08	1.3365e+08	1.97385e+08	1.26727e+08	1.50863e+08
FT4017NR	313.239	12.475	neg	1-methylpropyl-tridecanolide	7794	https://cloud.oebiotech.com/#/lm/network/7794		97406	LMFA07040053	56936050								C1(OC(C(C)CC)CCCCCCCCCCC1)=O	LCSBQXXSNDOFFD-UHFFFAOYSA-N	Phenylpropanoids and polyketides	Macrolides and analogues	Unclassified	Level 1	71.71	98.42	72.05	99.0743, 99.0815, 110.4617, 127.1132, 141.1287, 167.1440, 169.1601, 213.1493, 302.2509, 313.2383	M+FA-H	C17H32O2	-0.96	661325	756572	584222	518203	12211.9	20898.1	6446.66	24299.9	8214.77	6330.48	1.3801e+06	1.25789e+06	1.68856e+06	1.09019e+06	823653	1.6026e+06	791236	771094	532123
FT2909PR	239.164	8.438	pos	Sundiversifolide	35654	https://cloud.oebiotech.com/#/lm/network/35654		53442	LMPR0103390002	42608154								C1(CCCO)[C@@H](C)C[C@H]2OC(=O)[C@@H](C)[C@H]2CC=1	OXNJNKIMPIRBQC-YRRQLQLVSA-N	Lipids and lipid-like molecules	Prenol lipids	Terpene lactones	Level 1	71.68	97.54	75.58	179.1077, 185.1336, 193.1589, 203.1429, 221.0857, 221.1537, 221.2051, 221.2164, 239.0890, 239.1650	M+H	C14H22O3	-0.42	3.69869e+06	3.48825e+06	3.90321e+06	3.45912e+06	3.30911e+06	3.02914e+06	2.98464e+06	3.3777e+06	2.77287e+06	3.52427e+06	5.74289e+06	6.53319e+06	6.26077e+06	6.04738e+06	5.73121e+06	6.35861e+06	5.48778e+06	4.88315e+06	4.06811e+06
FT2542NR	242.997	4.166	neg	p-Coumaric acid sulfate	144381	https://cloud.oebiotech.com/#/lm/network/144381	HMDB0125166			6070438							151481-49-1	OC(=O)\C=C\C1=CC=C(OS(O)(=O)=O)C=C1	OYDCCWNLILCHDJ-ZZXKWVIFSA-N	Phenylpropanoids and polyketides	Cinnamic acids and derivatives	Cinnamic acids	Level 1	71.67	94.24	85.09	163.0401, 163.0812, 164.0431, 174.9561, 175.8893, 199.0070, 242.9554, 242.9970, 243.0187, 244.0011	M-H	C9H8O6S	0	2.14879e+06	2.30445e+06	2.02263e+06	2.23786e+06	3.18987e+06	4.45108e+06	4.25088e+06	3.58081e+06	3.79042e+06	3.52717e+06	1.24852e+06	1.59956e+06	1.45029e+06	1.40614e+06	959532	1.28112e+06	992567	1.07023e+06	2.4711e+06
FT6025NR	498.263	9.96	neg	PE(0:0/20:5)	21214	https://cloud.oebiotech.com/#/lm/network/21214	HMDB0011489	62277	LMGP02050053	53480938								C(OP(OCCN)(O)=O)[C@]([H])(OC(=O)CCC/C=C\C/C=C\C/C=C\C/C=C\C/C=C\CC)CO	MMHCCHGAKPRCIO-KOYQJJOGSA-N	Lipids and lipid-like molecules	Glycerophospholipids	Glycerophosphoethanolamines	Level 1	71.67	95.76	88.02	214.0492, 223.1708, 257.2276, 301.2174, 302.2203, 498.0435, 498.2631, 498.4383, 499.2673, 501.0908	M-H	C25H42NO7P	-1.2	3.43647e+06	3.15925e+06	3.25392e+06	3.399e+06	7.30978e+06	6.96402e+06	6.138e+06	7.18925e+06	6.35228e+06	7.41611e+06	1.56557e+06	1.41158e+06	1.47823e+06	1.32821e+06	1.29519e+06	1.72399e+06	1.17792e+06	1.41929e+06	3.85171e+06
FT4010PR	303.232	10.896	pos	Oryzalexin B	255087	https://cloud.oebiotech.com/#/lm/network/255087	HMDB0302100											CC1(C)[C@H]2C[C@H](O)C3=C[C@@](C)(CC[C@H]3[C@]2(C)CCC1=O)C=C	PXSLLXAAZWPICX-YMBUTIGBSA-N	Lipids and lipid-like molecules	Prenol lipids	Diterpenoids	Level 1	71.53	87.3	88.62	187.1496, 189.1644, 204.4051, 209.9704, 267.2104, 285.2208, 302.7682, 303.1436, 303.2319, 303.2701	M+H	C20H30O2	0	1.25146e+06	1.86152e+06	1.96541e+06	1.72654e+06	2.91717e+06	1.47871e+06	1.61303e+06	1.41032e+06	977036	3.10188e+06	1.17152e+06	1.04247e+06	1.92825e+06	1.39308e+06	1.1862e+06	2.40451e+06	1.18624e+06	1.38986e+06	1.61392e+06
FT5233PR	424.306	7.927	pos	3alpha,7alpha-Dihydroxy-12-oxo-5beta-cholan-24-oic Acid	46038	https://cloud.oebiotech.com/#/lm/network/46038	HMDB0000400	5389	LMST04010176	94235				16312			2458-08-4	C1[C@]2(C)[C@@]3([H])CC(=O)[C@]4(C)[C@@]([H])([C@]([H])(C)CCC(O)=O)CC[C@@]4([H])[C@]3([H])[C@H](O)C[C@]2([H])C[C@H](O)C1	MIHNUBCEFJLAGN-DMMBONCOSA-N	Lipids and lipid-like molecules	Steroids and steroid derivatives	Bile acids, alcohols and derivatives	Level 1	71.53	88.23	93.59	107.0216, 200.8175, 253.1570, 298.2261, 335.2363, 350.5638, 353.2475, 371.2582, 389.2672, 424.3062	M+NH4	C24H38O5	-0.24	375086	400617	404281	349212	509550	652765	587966	501191	638429	655782	272287	31914.5	1.2971e+06	86736.1	208787	1.77385e+06	385569	196522	166432
FT6598NR	582.378	12.222	neg	PC(O-18:0/1:0)	19555	https://cloud.oebiotech.com/#/lm/network/19555		40111	LMGP01020084	24779321								[C@](COP(=O)([O-])OCC[N+](C)(C)C)([H])(OC([H])=O)COCCCCCCCCCCCCCCCCCC	PMXZPEIQBWOTPL-HHHXNRCGSA-N	Lipids and lipid-like molecules	Glycerophospholipids	Glycerophosphocholines	Level 1	71.53	97.7	75.78	301.8963, 316.3444, 522.2640, 522.3567, 522.4479, 523.3607, 539.2568, 582.3781, 583.3821, 594.5691	M+FA-H	C27H56NO7P	-1.55	2.87478e+06	2.22216e+06	1.94168e+06	2.26432e+06	4.08247e+06	2.93297e+06	2.91457e+06	2.69737e+06	2.51513e+06	3.48506e+06	1.47349e+06	1.48656e+06	1.32311e+06	1.52395e+06	1.47173e+06	1.29503e+06	1.64495e+06	1.57841e+06	2.81302e+06
FT0545NR	125.001	0.845	neg	D-Lactic acid	47508	https://cloud.oebiotech.com/#/lm/network/47508	HMDB0001311	63094		61503	C00256	mmu00620	Pyruvate metabolism	42111			10326-41-7	C[C@@H](O)C(O)=O	JVTAAEKCZFNVCJ-UWTATZPHSA-N	Organic acids and derivatives	Hydroxy acids and derivatives	Alpha hydroxy acids and derivatives	Level 1	71.52	98.76	70.75	79.9573, 89.0244, 94.5748, 94.9805, 124.8910, 124.9914, 125.0099, 125.8728, 126.0030, 134.5124	M+Cl	C3H6O3	0.8	6.73575e+07	6.96097e+07	7.72027e+07	7.23056e+07	1.0439e+08	8.80361e+07	7.68243e+07	8.13987e+07	7.64596e+07	9.63799e+07	6.69721e+07	7.13185e+07	7.32852e+07	5.8786e+07	6.57157e+07	7.70067e+07	6.40316e+07	7.22245e+07	6.98993e+07
FT0832NR	144.045	5.393	neg	Indole-3-carboxaldehyde	54634	https://cloud.oebiotech.com/#/lm/network/54634	HMDB0029737	67018		10256	C08493			28238			487-89-8	O=CC1=CNC2=C1C=CC=C2	OLNJUISKUQQNIM-UHFFFAOYSA-N	Organoheterocyclic compounds	Indoles and derivatives	Indoles	Level 1	71.43	94.29	85.12	73.4585, 73.5409, 79.8579, 79.9790, 80.0197, 83.0501, 100.0768, 116.6087, 144.0454, 145.0488	M-H	C9H7NO	0	2.97243e+06	3.16674e+06	3.24751e+06	4.5961e+06	1.69426e+06	1.96933e+06	1.68375e+06	1.60328e+06	1.65705e+06	1.92257e+06	5.12877e+06	3.15674e+06	1.02378e+07	4.48406e+06	2.22006e+06	5.35072e+06	2.83272e+06	2.84063e+06	2.65316e+06
FT1799NR	206.046	4.13	neg	6-Hydroxy-5-methoxy-1h-indole-2-carboxylic acid	201113	https://cloud.oebiotech.com/#/lm/network/201113	HMDB0245714	462809		122311								COC1=C(O)C=C2NC(=CC2=C1)C(O)=O	OOOLUJRYYOCWMC-UHFFFAOYSA-N	Organoheterocyclic compounds	Indoles and derivatives	Indolecarboxylic acids and derivatives	Level 1	71.42	93.75	78.38	156.1523, 160.0402, 161.0454, 162.0402, 162.0559, 162.0718, 162.9842, 163.0591, 188.0348, 206.0458	M-H	C10H9NO4	0	808275	900719	859439	691228	2.34464e+06	2.60859e+06	2.33277e+06	2.11196e+06	2.27098e+06	2.3774e+06	33243.4	30673.1	42413.1	34725.3	0	27386.6	13169.9	49296.7	715954
FT2991PR	244.093	0.746	pos	Cytarabine	53235	https://cloud.oebiotech.com/#/lm/network/53235	HMDB0015122	567		6253	C02961			28680			147-94-4	NC1=NC(=O)N(C=C1)[C@@H]1O[C@H](CO)[C@@H](O)[C@@H]1O	UHDGCWIWMRVCDJ-CCXZUQQUSA-N	Nucleosides, nucleotides, and analogues	Pyrimidine nucleosides	Unclassified	Level 1	71.36	93.47	75.65	186.0747, 186.9128, 203.0194, 203.0527, 204.3937, 212.0541, 226.0688, 244.0189, 244.0800, 244.1217	M+H	C9H13N3O5	0	2.16679e+06	1.94895e+06	2.03513e+06	3.40983e+06	2.57912e+06	2.90515e+06	2.97265e+06	2.48447e+06	2.55457e+06	2.46166e+06	2.20587e+06	1.72975e+06	1.79426e+06	1.76851e+06	1.49434e+06	1.88848e+06	1.49759e+06	2.29529e+06	2.4679e+06
FT3231PR	256.263	12.633	pos	Bacillamidin F	8592	https://cloud.oebiotech.com/#/lm/network/8592			LMFA08010029	20150941								C(CCCCCCCCCCCCC(C)C)(=O)N	OIJPFLBLDNXHOL-UHFFFAOYSA-N	Lipids and lipid-like molecules	Fatty Acyls	Fatty amides	Level 1	71.32	98.23	80.19	150.2271, 255.2394, 256.1998, 256.2125, 256.2636, 256.3123, 256.3289, 256.3449, 257.2672, 257.2961	M+H	C16H33NO	0	6.28158e+06	4.4183e+06	5.169e+06	4.83044e+06	5.05771e+07	6.85135e+07	7.65818e+07	3.25546e+07	2.37415e+07	7.16698e+07	6.26451e+07	8.1131e+07	1.15558e+07	1.56014e+07	3.95471e+07	3.75033e+07	4.86612e+07	4.6986e+07	5.19254e+07
FT1982PR	190.071	1.164	pos	N-Acetyl-L-glutamic acid	47415	https://cloud.oebiotech.com/#/lm/network/47415	HMDB0001138	3325		70914	C00624	mmu00220,mmu00470	Arginine biosynthesis|D-Amino acid metabolism	17533	R-MMU-1430728,R-MMU-70635,R-MMU-71291	Metabolism|Urea cycle|Metabolism of amino acids and derivatives	1188-37-0	CC(=O)N[C@@H](CCC(O)=O)C(O)=O	RFMMMVDNIPUKGG-YFKPBYRVSA-N	Organic acids and derivatives	Carboxylic acids and derivatives	Amino acids, peptides, and analogues	Level 1	71.31	95.25	75.96	149.9615, 161.9614, 166.9434, 166.9876, 167.0552, 172.0606, 172.0957, 179.9718, 180.6818, 190.0709	M+H	C7H11NO5	-1.05	1.65578e+06	1.30957e+06	1.17601e+06	1.70424e+06	1.45714e+06	1.62593e+06	1.38527e+06	1.30233e+06	1.30192e+06	301482	1.71317e+06	1.49542e+06	2.50219e+06	1.6863e+06	1.44364e+06	2.5705e+06	1.38206e+06	1.51493e+06	1.3749e+06
FT1461PR	162.076	0.939	pos	N-Methylglutamic acid	267112	https://cloud.oebiotech.com/#/lm/network/267112		44791		268779							35989-16-3	CNC(CCC(=O)O)C(=O)O	XLBVNMSMFQMKEY-UHFFFAOYSA-N	Organic acids and derivatives	Carboxylic acids and derivatives	Amino acids, peptides, and analogues	Level 1	71.28	95.76	85.85	144.0658, 161.9601, 162.0136, 162.0531, 162.0782, 162.1004, 162.1125, 162.1362, 163.0049, 163.0390	M+H	C6H11NO4	-1.23	2.85737e+06	2.36736e+06	2.18426e+06	2.54986e+06	2.15031e+06	2.29898e+06	2.90156e+06	1.74375e+06	2.55434e+06	2.55389e+06	2.27143e+06	2.1772e+06	2.63156e+06	1.74812e+06	1.73839e+06	2.98498e+06	1.85111e+06	1.90136e+06	2.63208e+06
FT2507NR	241.181	10.507	neg	12-Tridecen-2-one	9959	https://cloud.oebiotech.com/#/lm/network/9959		98167	LMFA12000167	10888854								CC(=O)CCCCCCCCCC=C	UYCZPLKICNDOCL-UHFFFAOYSA-N	Organic oxygen compounds	Organooxygen compounds	Carbonyl compounds	Level 1	71.28	98.4	74.89	181.1411, 181.1597, 181.1784, 195.1753, 231.0792, 240.2377, 241.1214, 241.1809, 241.2569, 242.1837	M+FA-H	C13H24O	-0.41	2.95191e+07	2.55694e+07	2.40442e+07	2.6041e+07	4.1433e+07	3.69738e+07	3.38263e+07	3.43617e+07	3.19269e+07	4.94263e+07	723305	1.8506e+07	1.81303e+07	1.77545e+07	2.22021e+07	1.44868e+07	1.97733e+07	2.20554e+07	3.03058e+07
FT4556PR	343.263	14.112	pos	Docosahexaenoic Acid methyl ester	267183	https://cloud.oebiotech.com/#/lm/network/267183		44958		6421262							2566-90-7	CCC=CCC=CCC=CCC=CCC=CCC=CCCC(=O)OC	VCDLWFYODNTQOT-JDPCYWKWSA-N	Lipids and lipid-like molecules	Fatty Acyls	Fatty acid esters	Level 1	71.27	96.78	71.91	184.0735, 187.6665, 204.3934, 210.5658, 213.8717, 293.2261, 299.3585, 311.2394, 343.2641, 355.9898	M+H	C23H34O2	-0.29	537601	468507	388979	577184	606565	337342	412201	525791	475617	210350	374401	323985	277210	608696	353016	459386	499727	407966	589872
FT6145NR	514.285	6.944	neg	Taurocholic acid	46743	https://cloud.oebiotech.com/#/lm/network/46743	HMDB0000036	34542	LMST05040001	6675	C05122	mmu00120,mmu00430,mmu04976,mmu04979	Primary bile acid biosynthesis|Taurine and hypotaurine metabolism|Bile secretion|Cholesterol metabolism	28865			81-24-3	[C@]12([C@H](O)C[C@]3([H])C[C@H](O)CC[C@]3(C)[C@@]1([H])C[C@H](O)[C@]1(C)[C@@]([H])([C@@](C)([H])CCC(NCCS(O)(=O)=O)=O)CC[C@@]21[H])[H]	WBWWGRHZICKQGZ-HZAMXZRMSA-N	Lipids and lipid-like molecules	Steroids and steroid derivatives	Bile acids, alcohols and derivatives	Level 1	71.26	95.17	90.88	511.3518, 514.1060, 514.2847, 514.4282, 514.4658, 514.5087, 515.2883, 515.3690, 517.2411, 530.4775	M-H	C26H45NO7S	-0.58	5.54442e+07	5.16574e+07	4.83988e+07	5.16276e+07	3.51304e+07	2.75294e+07	2.22466e+07	1.97222e+07	2.19239e+07	3.26348e+07	6.9496e+07	4.58514e+07	2.89841e+08	4.30198e+07	7.74581e+07	2.91658e+08	7.14662e+07	8.01309e+07	2.69435e+07
FT4014NR	313.239	11.063	neg	Octadecanedioic acid	2844	https://cloud.oebiotech.com/#/lm/network/2844	HMDB0000782	5748	LMFA01170029	70095				133086			871-70-5	C(CCCCCCCCCCCCCCCCC(=O)O)(=O)O	BNJOQKFENDDGSC-UHFFFAOYSA-N	Lipids and lipid-like molecules	Fatty Acyls	Fatty acids and conjugates	Level 1	71.25	88.6	84.89	91.0219, 130.9058, 204.3833, 251.2383, 251.2686, 269.2469, 280.7747, 295.2278, 302.7043, 313.2387	M-H	C18H34O4	-1.28	997956	1.39815e+06	1.0305e+06	1.0051e+06	2.00757e+06	1.6406e+06	1.59583e+06	1.64314e+06	1.44458e+06	1.9883e+06	606088	571049	928135	793779	552089	1.08472e+06	666747	624265	1.06102e+06
FT1927NR	213.113	6.206	neg	2,2'-(3-methylcyclohexane-1,1-diyl)diacetic acid	513468	https://cloud.oebiotech.com/#/lm/network/513468		96295		220370								CC1CCCC(C1)(CC(=O)O)CC(=O)O	HJPDHTDUPWGUHP-UHFFFAOYSA-N	Organic acids and derivatives	Carboxylic acids and derivatives	Dicarboxylic acids and derivatives	Level 1	71.24	93.02	86.91	133.0658, 151.1128, 153.3282, 169.1233, 169.1584, 170.1266, 186.1534, 195.1024, 213.0218, 213.1133	M-H	C11H18O4	-0.47	1.06571e+06	1.23957e+06	996985	1197724	2.07952e+06	2.11304e+06	2.48494e+06	1.9971e+06	1.95806e+06	1.68613e+06	495521	581172	429367	549327	754217	338263	714263	725320	993499
FT3921NR	308.078	4.218	neg	Indoxyl glucuronide	50887	https://cloud.oebiotech.com/#/lm/network/50887	HMDB0010319	61642		2733785	C03033	mmu00040,mmu00053	Pentose and glucuronate interconversions|Ascorbate and aldarate metabolism	145223			35804-66-1	O[C@@H]1[C@@H](O)[C@H](OC2=CNC3=CC=CC=C23)O[C@@H]([C@H]1O)C(O)=O	KUYNOZVWCFXSNE-BYNIDDHOSA-N	Organic oxygen compounds	Organooxygen compounds	Carbohydrates and carbohydrate conjugates	Level 1	71.18	90.4	76.91	117.0194, 129.0192, 132.0456, 154.8357, 157.0156, 175.0248, 192.4703, 212.0018, 302.6912, 308.0738	M-H	C14H15NO7	-0.65	1.07443e+06	1.00325e+06	1.12119e+06	903431	1.08933e+06	851502	935959	1.08278e+06	906142	992827	617531	481866	709308	526779	600941	1.08114e+06	696325	600288	1.10629e+06
FT3213PR	255.232	12.669	pos	7Z-palmitoleic acid	564	https://cloud.oebiotech.com/#/lm/network/564	HMDB0002186	45058	LMFA01030055	5318393				35465			2416-19-5	C(=C/CCCCCCCC)/CCCCCC(=O)O	PJHOFUXBXJNUAC-KTKRTIGZSA-N	Lipids and lipid-like molecules	Fatty Acyls	Fatty acids and conjugates	Level 1	71.18	97.19	69.07	125.0960, 135.1170, 139.1122, 149.1325, 153.1274, 163.1475, 167.1436, 219.2111, 237.2214, 255.1225	M+H	C16H30O2	0	2.63869e+06	2.196e+06	1.81224e+06	1.71046e+06	2.30243e+06	2.48575e+06	2.37637e+06	3.62924e+06	2.68886e+06	1.98799e+06	1.29531e+06	2.45236e+06	1.27239e+06	1.31302e+06	1.40908e+06	2.27521e+06	1.98891e+06	2.08655e+06	3.01851e+06
FT6363PR	572.371	11.014	pos	PC(22:4/0:0)	19874	https://cloud.oebiotech.com/#/lm/network/19874	HMDB0010401	61710	LMGP01050124	52924039	C04230	mmu00564,mmu04148,mmu05231	Glycerophospholipid metabolism|Efferocytosis|Choline metabolism in cancer	133657				[C@](COP(=O)([O-])OCC[N+](C)(C)C)([H])(O)COC(CCCCC/C=C\C/C=C\C/C=C\C/C=C\CCCCC)=O	ZOJBSSVHFSBHMP-JJJSWPRASA-N	Lipids and lipid-like molecules	Glycerophospholipids	Glycerophosphocholines	Level 1	71.07	95.14	82.9	284.4022, 316.5330, 389.3043, 554.3607, 568.9685, 572.1542, 572.3713, 572.6475, 573.3746, 575.8140	M+H	C30H54NO7P	-0.52	1.43115e+07	1.45659e+07	1.56341e+07	1.43139e+07	4.70629e+06	5.53162e+06	5.47528e+06	5.62691e+06	5.23195e+06	5.66023e+06	2.4527e+07	2.65589e+07	2.11348e+07	2.19824e+07	2.05385e+07	2.02004e+07	2.21696e+07	2.44171e+07	1.75529e+07
FT1692NR	201.113	5.887	neg	2-Hydroxy-2,6,6-trimethylcyclohexanone	60674	https://cloud.oebiotech.com/#/lm/network/60674	HMDB0037023	92006		101115				171777			7500-42-7	CC1(C)CCCC(C)(O)C1=O	FWCGLHYHGUHPRY-UHFFFAOYSA-N	Organic oxygen compounds	Organooxygen compounds	Carbonyl compounds	Level 1	71.05	93.61	80.86	192.5737, 200.3904, 201.1132, 201.1475, 201.1560, 201.1691, 201.8399, 202.1170, 204.3869, 221.1386	M+FA-H	C9H16O2	-0.5	1.42729e+07	1.24898e+07	1.67369e+07	1.57857e+07	2.16561e+07	2.60243e+07	2.59151e+07	2.14069e+07	2.0574e+07	1.86945e+07	1.01067e+07	9.95285e+06	9.513e+06	1.01112e+07	1.46494e+07	1.10628e+07	1.21967e+07	1.62511e+07	1.34972e+07
FT1731PR	176.071	5.586	pos	3-Indoleacetic acid	46925	https://cloud.oebiotech.com/#/lm/network/46925	HMDB0000197	70		802	C00954	mmu00380	Tryptophan metabolism	16411			87-51-4	OC(=O)CC1=CNC2=C1C=CC=C2	SEOVTRFCIGRIMH-UHFFFAOYSA-N	Organoheterocyclic compounds	Indoles and derivatives	Indolyl carboxylic acids and derivatives	Level 1	71.04	93.97	79.33	90.9770, 106.9921, 107.9499, 107.9673, 128.9509, 130.0413, 130.0653, 132.0898, 135.9457, 176.0704	M+H	C10H9NO2	-1.14	1.30305e+06	1.14956e+06	1.41006e+06	1.13072e+06	1.33381e+06	1.19549e+06	1.35295e+06	1.30708e+06	819528	1.54125e+06	1.27741e+06	1.03159e+06	2.02484e+06	928274	1.02095e+06	1.37785e+06	1.14919e+06	1.30003e+06	1.28e+06
FT2553PR	218.139	1.536	pos	O-propanoyl-carnitine	8287	https://cloud.oebiotech.com/#/lm/network/8287	HMDB0062514	36668	LMFA07070005	188824	C03017			53210	R-MMU-1430728,R-MMU-389887,R-MMU-390918,R-MMU-556833,R-MMU-8978868	Metabolism|Beta-oxidation of pristanoyl-CoA|Peroxisomal lipid metabolism|Metabolism of lipids|Fatty acid metabolism		O=C(O[C@](CC([O-])=O)(C[N+](C)(C)C)[H])CC	UFAHZIUFPNSHSL-MRVPVSSYSA-N	Lipids and lipid-like molecules	Fatty Acyls	Fatty acid esters	Level 1	71.04	97.61	80.99	176.9722, 194.9410, 194.9838, 204.3917, 217.9569, 217.9989, 218.0494, 218.1121, 218.1389, 218.1577	M+H	C10H19NO4	-0.92	1.20924e+07	1.34549e+07	1.31844e+07	9.86823e+06	1.77836e+07	1.9808e+07	2.17312e+07	2.04231e+07	2.04155e+07	1.98116e+07	5.9154e+06	7.28874e+06	1.52451e+07	9.12327e+06	9.32403e+06	1.79756e+07	8.02734e+06	8.7374e+06	1.33069e+07
FT2295NR	230.997	3.708	neg	2-[4-(sulfooxy)phenyl]acetic acid	144415	https://cloud.oebiotech.com/#/lm/network/144415	HMDB0132500			70223057								OC(=O)CC1=CC=C(OS(O)(=O)=O)C=C1	IIODELUADFSHIZ-UHFFFAOYSA-N	Organic acids and derivatives	Organic sulfuric acids and derivatives	Arylsulfates	Level 1	71.03	96.58	83.25	151.0400, 152.0431, 172.9913, 187.0072, 187.9421, 200.7487, 204.3932, 210.8226, 230.9968, 231.9992	M-H	C8H8O6S	0	3.45837e+06	3.61397e+06	3.51874e+06	3.34013e+06	5.60579e+06	7.15534e+06	6.48611e+06	6.06459e+06	5.54641e+06	5.40619e+06	2829650	2.92103e+06	4.11085e+06	2.88817e+06	3.03305e+06	5.20581e+06	3.02983e+06	3.40756e+06	3.82181e+06
FT3201NR	273.008	4.248	neg	Isoferulic acid 3-sulfate	64806	https://cloud.oebiotech.com/#/lm/network/64806	HMDB0041748	96106		71749556								[H]\C(=C(\[H])C1=CC(OS(O)(=O)=O)=C(OC)C=C1)C(O)=O	DCMKMHVTKFJMAU-HWKANZROSA-N	Phenylpropanoids and polyketides	Cinnamic acids and derivatives	Hydroxycinnamic acids and derivatives	Level 1	71.03	90.54	75.04	111.2433, 117.0610, 134.0376, 149.0610, 163.4389, 178.0271, 193.0506, 193.0707, 229.0174, 273.0071	M-H	C10H10O7S	-0.73	1.18915e+06	1.92485e+06	1.10908e+06	1.14453e+06	2.23878e+06	3.17646e+06	2.64309e+06	2.7623e+06	2.54478e+06	2.76304e+06	463077	522519	330569	470180	364334	301888	338114	390321	1.18689e+06
FT3653NR	295.228	11.521	neg	18-Hydroxyoctadecadienoic acid	200271	https://cloud.oebiotech.com/#/lm/network/200271	HMDB0244806	834289		54050040								OCCCCCCCCCCCCCC=CC=CC(O)=O	LSFQETKRPYYPIB-UHFFFAOYSA-N	Lipids and lipid-like molecules	Fatty Acyls	Lineolic acids and derivatives	Level 1	71.02	97.94	76.87	76.2800, 76.2865, 79.5778, 116.5265, 128.4505, 151.7805, 193.0339, 241.1712, 294.9959, 295.2280	M-H	C18H32O3	0	2.28681e+06	1.76552e+06	1.96208e+06	1.98682e+06	5.11266e+06	3.54493e+06	3.56539e+06	3.81142e+06	3.35683e+06	3.74104e+06	1.01417e+06	887953	921948	789208	1.13383e+06	809684	842198	1.06716e+06	2.96242e+06
FT4375NR	332.125	4.27	neg	Oglufanide	53862	https://cloud.oebiotech.com/#/lm/network/53862	HMDB0028830			100094				73512			38101-59-6	N[C@@H](CCC(O)=O)C(=O)N[C@@H](CC1=CNC2=CC=CC=C12)C(O)=O	LLEUXCDZPQOJMY-AAEUAGOBSA-N	Organic acids and derivatives	Carboxylic acids and derivatives	Amino acids, peptides, and analogues	Level 1	71.01	88.23	80.83	197.0433, 203.0822, 212.0022, 249.4974, 263.9374, 314.1160, 320.5656, 332.0854, 332.1247, 344.8813	M-H	C16H19N3O5	-0.9	539524	539928	539676	456508	552051	743683	758933	713948	624459	578755	508127	474037	886667	454970	479737	900924	460235	565990	578528
FT1254NR	173.082	4.797	neg	Suberic acid	2816	https://cloud.oebiotech.com/#/lm/network/2816	HMDB0000893	4243	LMFA01170001	10457	C08278			9300			505-48-6	OC(CCCCCCC(=O)O)=O	TYFQFVWCELRYAO-UHFFFAOYSA-N	Lipids and lipid-like molecules	Fatty Acyls	Fatty acids and conjugates	Level 1	70.99	98.28	79.18	129.0925, 131.0907, 155.0713, 172.9913, 173.0647, 173.0819, 173.0994, 173.1177, 174.0853, 187.6961	M-H	C8H14O4	0	6.31017e+06	7.09302e+06	5.96397e+06	5.27181e+06	6.25494e+06	8.42352e+06	7.65088e+06	6.5448e+06	7.45097e+06	8.25458e+06	5.9031e+06	4.9147e+06	4.83659e+06	5.49039e+06	4.39608e+06	5.803e+06	5.39688e+06	5.38897e+06	5.85242e+06
FT1151NR	165.056	4.743	neg	DL-3-Phenyllactic acid	47216	https://cloud.oebiotech.com/#/lm/network/47216	HMDB0000779	34529		3848	C01479			25998			828-01-3	OC(CC1=CC=CC=C1)C(O)=O	VOXXWSYKYCBWHO-UHFFFAOYSA-N	Phenylpropanoids and polyketides	Phenylpropanoic acids	Unclassified	Level 1	70.96	94.61	76.67	96.9692, 121.0294, 136.0174, 136.9325, 147.0447, 164.8955, 165.0197, 165.0555, 166.0151, 166.0516	M-H	C9H10O3	0	675136	558007	675412	582886	1.54722e+06	1.0789e+06	1.15728e+06	1.08179e+06	958564	1.12166e+06	368922	362783	327732	372774	438295	234823	420315	384575	670089
FT5518PR	468.345	11.933	pos	PE(O-18:0/0:0)	21238	https://cloud.oebiotech.com/#/lm/network/21238		46717	LMGP02060003	42607467				138426				[C@](COP(=O)(O)OCCN)([H])(O)COCCCCCCCCCCCCCCCCCC	JIJGULMDDZORPH-HSZRJFAPSA-N	Lipids and lipid-like molecules	Glycerophospholipids	Glycerophosphoethanolamines	Level 1	70.96	98.53	86.34	225.8450, 283.1764, 327.3265, 366.0414, 407.2954, 425.3025, 450.3337, 451.3630, 464.1330, 468.3438	M+H	C23H50NO6P	-1.28	8.35719e+06	6.84837e+06	6.81847e+06	5.93452e+06	8.7732e+06	7.38267e+06	7.23773e+06	6.69158e+06	8.0254e+06	8.03559e+06	6.72527e+06	8.30884e+06	7.47505e+06	7.33854e+06	5.70491e+06	8.07777e+06	6.12845e+06	5.65999e+06	6.35694e+06
FT0464PR	112.087	0.612	pos	Histamine	47272	https://cloud.oebiotech.com/#/lm/network/47272	HMDB0000870	68		774	C00388	mmu00340,mmu04080,mmu04664,mmu04750,mmu04971,mmu05310	Histidine metabolism|Neuroactive ligand-receptor interaction|Fc epsilon RI signaling pathway|Inflammatory mediator regulation of TRP channels|Gastric acid secretion|Asthma	18295			51-45-6	NCCC1=CNC=N1	NTYJJOPFIAHURM-UHFFFAOYSA-N	Organic nitrogen compounds	Organonitrogen compounds	Amines	Level 1	70.93	92.92	83.22	112.0684, 112.0774, 112.0873, 112.1114, 113.0238, 113.0601, 115.9644, 117.9597, 118.9675, 133.9750	M+H	C5H9N3	-2.85	3.86207e+07	3.2541e+07	3.19638e+07	3.229e+07	4.51773e+07	4.08459e+07	4.07093e+07	3.99045e+07	3.46618e+07	4.18048e+07	3.80083e+07	3.45581e+07	2.66723e+07	3.78451e+07	3.60699e+07	3.00122e+07	3.60359e+07	3.31175e+07	3.18128e+07
FT1031NR	159.103	6.081	neg	(S)-3-hydroxyoctanoic acid	1905	https://cloud.oebiotech.com/#/lm/network/1905	HMDB0001954		LMFA01050433	11367166				37100			33796-86-0	CCCCC[C@H](O)CC(O)=O	NDPLAKGOSZHTPH-ZETCQYMHSA-N	Organic acids and derivatives	Hydroxy acids and derivatives	Medium-chain hydroxy acids and derivatives	Level 1	70.87	95.3	73.31	152.1769, 158.8930, 159.0309, 159.0664, 159.0873, 159.1027, 159.1178, 159.8939, 160.1062, 171.0718	M-H	C8H16O3	0	6.90399e+06	8.38108e+06	8.43454e+06	9.33082e+06	1.02168e+07	1.12723e+07	1.07855e+07	8.86409e+06	8.84749e+06	1.46231e+07	7.00858e+06	5.94161e+06	8.03866e+06	6.65659e+06	6.01951e+06	7.1685e+06	8.97154e+06	6.77435e+06	9.5856e+06
FT4516NR	341.212	11.131	neg	16,17-epoxy-DHA	4838	https://cloud.oebiotech.com/#/lm/network/4838		36438	LMFA04000014	16061141								C(CC/C=C\C/C=C\C/C=C\C=C\C=C\C1OC1C/C=C\CC)(=O)O	XLYRHVKBJYDBOS-HXSPUPMESA-N	Lipids and lipid-like molecules	Fatty Acyls	Fatty acids and conjugates	Level 1	70.86	86.26	78.97	151.1126, 165.8113, 177.1291, 278.0548, 297.2227, 302.6758, 302.7104, 320.6593, 323.2021, 341.2119	M-H	C22H30O3	-0.59	499492	538527	481328	484127	1.08311e+06	673405	593918	497912	549911	1.01284e+06	339072	274833	362685	300691	292695	352529	330131	312640	474994
FT2091NR	221.082	7.949	neg	Piperonyl isobutyrate	60769	https://cloud.oebiotech.com/#/lm/network/60769	HMDB0037130	92099		62580							5461-08-5	CC(C)C(=O)OCC1=CC2=C(OCO2)C=C1	RQULTIASPCVEFO-UHFFFAOYSA-N	Organoheterocyclic compounds	Benzodioxoles	Unclassified	Level 1	70.76	97.71	70.05	119.0543, 121.0294, 134.0379, 147.0089, 149.0971, 156.0335, 174.7382, 177.0919, 204.3896, 221.0814	M-H	C12H14O4	-0.45	517969	607966	661681	564664	1.00816e+06	1.01313e+06	1.17974e+06	666343	524075	1.6625e+06	1.27154e+06	1.32774e+06	890424	903431	904338	2.0021e+06	1.04593e+06	965439	1.23044e+06
FT2805PR	232.129	1.477	pos	Asparaginyl-Valine	53783	https://cloud.oebiotech.com/#/lm/network/53783	HMDB0028744	23904		18218188								CC(C)C(NC(=O)C(N)CC(N)=O)C(O)=O	KWBQPGIYEZKDEG-UHFFFAOYSA-N	Organic acids and derivatives	Carboxylic acids and derivatives	Amino acids, peptides, and analogues	Level 1	70.74	93.84	85.4	175.1079, 187.1082, 194.9414, 204.4003, 231.9029, 232.0282, 232.0625, 232.1304, 232.1554, 232.1760	M+H	C9H17N3O4	-0.43	1.2183e+06	1.39451e+06	772798	965832	1.87944e+06	1.28324e+06	1.1379e+06	1.22202e+06	569949	2.18191e+06	1.0175e+06	1.13321e+06	859877	1.08697e+06	1.08905e+06	898933	1.30909e+06	1.21019e+06	1.55487e+06
FT1131NR	164.035	4.996	neg	1,2-Diacylglycerol-LD-PI-pool	83508	https://cloud.oebiotech.com/#/lm/network/83508	HMDB0062270	325077		7672				53806			103-71-9	O=C=NC1=CC=CC=C1	DGTNSSLYPYDJGL-UHFFFAOYSA-N	Benzenoids	Benzene and substituted derivatives	Unclassified	Level 1	70.71	94.84	75.62	92.0507, 96.9599, 96.9698, 120.0455, 120.0534, 121.0295, 136.0405, 137.0726, 164.0351, 164.8951	M+FA-H	C7H5NO	-0.61	684251	1.0566e+06	1.28967e+06	848661	1.226e+06	1.73415e+06	1.74991e+06	1.53028e+06	1.22713e+06	1.44126e+06	634625	690111	866573	722188	765063	988809	715858	434207	1.09009e+06
FT5820PR	508.377	11.97	pos	PC(O-18:1/0:0)	19909	https://cloud.oebiotech.com/#/lm/network/19909		76583	LMGP01060039	24779510				64396				[C@](COP(=O)([O-])OCC[N+](C)(C)C)([H])(O)COCCCCCCCC/C=C\CCCCCCCC	XWYSLMAMRKYUFH-HTOVTZSWSA-N	Lipids and lipid-like molecules	Glycerophospholipids	Glycerophosphocholines	Level 1	70.69	94.72	71.39	204.3827, 204.4024, 240.0995, 252.5299, 275.0908, 302.7004, 305.2485, 388.9372, 503.7757, 508.3763	M+H	C26H54NO6P	-0.79	1.64441e+06	1.56664e+06	1.52272e+06	1.47457e+06	2.02049e+06	1.92982e+06	1.5162e+06	1.7484e+06	1.67922e+06	1.60364e+06	1.55956e+06	2.00385e+06	1.55832e+06	1.6639e+06	1.35982e+06	1.56751e+06	1.53041e+06	1.56696e+06	1.84394e+06
FT4547NR	343.228	11.329	neg	(+/-)-17-HDoHE	4847	https://cloud.oebiotech.com/#/lm/network/4847	HMDB0010213		LMFA04000032	6439179				72637			90780-52-2	C(CC/C=C\C/C=C\C/C=C\C/C=C\C=C\C(O)C/C=C\CC)(=O)O	SWTYBBUBEPPYCX-VIIQGJSXSA-N	Lipids and lipid-like molecules	Fatty Acyls	Fatty acids and conjugates	Level 1	70.67	97.91	77.59	204.3873, 206.8986, 241.1958, 274.8855, 281.2279, 285.1872, 299.2395, 325.2159, 343.2276, 343.2699	M-H	C22H32O3	-0.29	526783	702651	653650	457358	1.57994e+06	901689	832632	133396	789626	1.49977e+06	337484	256051	459293	218252	360621	300583	269349	183665	650327
FT4134NR	319.228	10.889	neg	Androsterol	255904	https://cloud.oebiotech.com/#/lm/network/255904	HMDB0303012											[H][C@@]12CC=C3C[C@@H](O)CC[C@]3(C)C1CC[C@]1(C)CCCC21	LYFPAZBMEUSVNA-CDVCEDLFSA-N	Lipids and lipid-like molecules	Steroids and steroid derivatives	Androstane steroids	Level 1	70.66	86.93	76.71	175.1501, 203.1807, 203.2680, 219.1157, 219.1387, 257.2277, 263.5605, 270.6704, 301.2176, 319.2282	M+FA-H	C19H30O	-0.31	1.76594e+06	2.06179e+06	1.82633e+06	1.68831e+06	3.6392e+06	1.80866e+06	1.82151e+06	1.55813e+06	2.05047e+06	3.0497e+06	1.5068e+06	1.51378e+06	2.39301e+06	1.46801e+06	578172	2.11471e+06	1.40039e+06	1.26228e+06	1.74613e+06
FT1578NR	193.087	8.319	neg	Methoxyeugenol	64296	https://cloud.oebiotech.com/#/lm/network/64296	HMDB0041194	95616		226486				86562			6627-88-9	COC1=CC(CC=C)=CC(OC)=C1O	FWMPKHMKIJDEMJ-UHFFFAOYSA-N	Benzenoids	Phenols	Methoxyphenols	Level 1	70.65	98.5	67.97	162.5819, 179.1425, 183.5340, 183.5506, 192.0471, 193.0869, 193.7693, 194.0906, 204.3863, 205.3433	M-H	C11H14O3	0	3.61101e+06	2.9093e+06	3.87751e+06	4.01681e+06	3.32506e+06	3.61556e+06	3.61818e+06	3.23088e+06	3.00171e+06	2.67437e+06	3.75289e+06	3.55045e+06	3.3588e+06	3.61217e+06	3.48247e+06	3.72576e+06	3.56172e+06	3.27709e+06	2.88283e+06
FT5024PR	396.311	9.43	pos	(10Z)-12-Hydroxyhexadecenoylcarnitine	198020	https://cloud.oebiotech.com/#/lm/network/198020	HMDB0241477											CCCCC(O)C=CCCCCCCCCC(=O)OC(CC([O-])=O)C[N+](C)(C)C	NNIGBOAAXZMMQM-UHFFFAOYSA-N	Lipids and lipid-like molecules	Fatty Acyls	Fatty acid esters	Level 1	70.64	95.44	88.2	147.7810, 161.1335, 165.1280, 217.1945, 235.2055, 295.0949, 337.2377, 396.3108, 396.4330, 397.3163	M+H-H2O	C23H43NO5	0.76	3.05534e+06	2.88607e+06	2.93967e+06	2.74283e+06	6.91355e+06	5.69174e+06	5.26399e+06	5.85307e+06	5.91916e+06	6.99981e+06	983495	986363	976119	851874	1.11155e+06	1.04185e+06	1.04577e+06	1.05875e+06	2.82773e+06
FT2435NR	239.06	8.454	neg	Propyl 1-(propylsulfinyl)propyl disulfide	57333	https://cloud.oebiotech.com/#/lm/network/57333	HMDB0033071	88963		85752107				174238				CCCSSC(CC)S(=O)CCC	NIBWKLISDHVING-UHFFFAOYSA-N	Organosulfur compounds	Sulfoxides	Unclassified	Level 1	70.63	96.95	78.04	222.9617, 222.9760, 223.0282, 223.0798, 223.8769, 224.0287, 239.0598, 239.1278, 239.1642, 241.0381	M-H	C9H20OS3	2.09	4.70291e+06	5.11329e+06	5.73896e+06	6.14285e+06	1.35199e+07	1.36559e+07	1.28535e+07	9.26972e+06	1.1635e+07	8.86383e+06	7.67901e+06	1.09658e+07	8.81056e+06	9.96468e+06	4.04623e+06	5.32833e+06	0	4.10969e+06	6.2475e+06
FT3990PR	302.305	9.202	pos	Enigmol	39000	https://cloud.oebiotech.com/#/lm/network/39000		53958	LMSP01080058	11415391								C[C@H](N)[C@@H](O)C[C@@H](O)CCCCCCCCCCCCC	CILLLUONWCSDCK-BZSNNMDCSA-N	Organic nitrogen compounds	Organonitrogen compounds	Amines	Level 1	70.63	98.72	88.32	302.2014, 302.2225, 302.2408, 302.3053, 302.3682, 302.3864, 302.4143, 302.4282, 303.3080, 303.6205	M+H	C18H39NO2	-0.33	3.51283e+07	3.64255e+07	3.79543e+07	3.69059e+07	1.8021e+07	1.79939e+07	1.74558e+07	2.9718e+07	9.64069e+06	2.09948e+07	3.41061e+07	1.91229e+07	2.59248e+07	3.40734e+07	1.71256e+07	3.93443e+07	2.61338e+07	2.30599e+07	2.08787e+07
FT5153NR	391.286	12.248	neg	Methyl-[12]-gingerol	255997	https://cloud.oebiotech.com/#/lm/network/255997	HMDB0303111											CCCCCCCCCCCC(O)CC(=O)CCC1=CC=C(OC)C(OC)=C1	JQRRCYHOIQUQPT-UHFFFAOYSA-N	Benzenoids	Benzene and substituted derivatives	Methoxybenzenes	Level 1	70.61	94.3	78.87	72.8607, 79.3518, 161.5956, 170.2467, 204.3876, 302.7075, 333.7726, 347.2955, 379.5530, 391.2853	M-H	C24H40O4	-1.02	717767	756116	560546	588012	656168	1.08014e+06	417434	483792	1.49113e+06	452860	786903	799700	704587	770566	777465	641122	779433	850029	792036
FT1680NR	201.023	5.631	neg	3-ethylphenyl Sulfate	83746	https://cloud.oebiotech.com/#/lm/network/83746	HMDB0062721			86290012				82935				CCC1=CC(OS(O)(=O)=O)=CC=C1	DMIBREBMNWKSQY-UHFFFAOYSA-N	Organic acids and derivatives	Organic sulfuric acids and derivatives	Arylsulfates	Level 1	70.57	91.63	85.33	122.0694, 139.1127, 154.5130, 157.1054, 170.0571, 201.0228, 201.1132, 201.1502, 202.0250, 204.3964	M-H	C8H10O4S	-0.5	1.68868e+06	1.86531e+06	1.70486e+06	1.8371e+06	4.73572e+06	2.64061e+06	2.7461e+06	2.7803e+06	2.92104e+06	5.20906e+06	277101	280984	289124	296662	212574	298188	206277	219636	729383
FT5877NR	474.263	9.932	neg	PE(0:0/18:3)	21203	https://cloud.oebiotech.com/#/lm/network/21203	HMDB0011478	62266	LMGP02050042	53480927								C(OP(OCCN)(O)=O)[C@]([H])(OC(=O)CCCC/C=C\C/C=C\C/C=C\CCCCC)CO	QYXNIRQICOBIAE-CSLWLMPESA-N	Lipids and lipid-like molecules	Glycerophospholipids	Glycerophosphoethanolamines	Level 1	70.52	93.62	73.25	156.4166, 183.2487, 196.0383, 204.3917, 214.0472, 277.2172, 357.4039, 427.3668, 474.1850, 474.2628	M-H	C23H42NO7P	-1.05	886521	1.39338e+06	1.19588e+06	1.12832e+06	301276	1.6079e+06	1.47524e+06	1.55804e+06	1.74083e+06	1.55531e+06	1.18741e+06	632038	1.54731e+06	708994	1.45003e+06	1.07192e+06	1.17858e+06	649420	1.19813e+06
FT0808NR	142.051	2.219	neg	Vinylacetylglycine	47283	https://cloud.oebiotech.com/#/lm/network/47283	HMDB0000894	5851		53477718				74435			73122-61-9	OC(=O)CNC(=O)CC=C	UKISAGFGRDHYFO-UHFFFAOYSA-N	Organic acids and derivatives	Carboxylic acids and derivatives	Amino acids, peptides, and analogues	Level 1	70.51	95.91	68.58	78.6834, 78.8156, 78.8342, 82.0296, 84.8459, 86.1667, 96.0454, 98.0611, 105.1813, 142.0505	M-H	C6H9NO3	0.7	4.08365e+06	3.26504e+06	3.56608e+06	2.08839e+06	5.83521e+06	6.46229e+06	5.21315e+06	4.96865e+06	5.25036e+06	5.88243e+06	1.59947e+06	2.30695e+06	1.27625e+06	1.94636e+06	2.91894e+06	1.19881e+06	2.09907e+06	3.43566e+06	3.99694e+06
FT3591NR	293.14	6.876	neg	sporogen-AO-1	35617	https://cloud.oebiotech.com/#/lm/network/35617			LMPR0103250004	177175								[C@@]12(C)[C@@H](C)[C@@H](CCC1=CC(=O)[C@@]1(O[C@H]21)C(C)=C)O	PCBDXYONDOCJPR-OANMRLRGSA-N	Lipids and lipid-like molecules	Prenol lipids	Sesquiterpenoids	Level 1	70.51	97.06	76.13	157.0117, 157.0873, 157.9884, 205.1233, 224.9750, 235.1339, 263.1292, 267.6492, 293.1393, 302.6881	M+FA-H	C15H20O3	-1.02	449523	482393	430235	433932	0	0	0	0	5218.57	0	915754	833757	1.81322e+06	778270	713621	1.85571e+06	643388	757733	493520
FT5397PR	447.311	9.678	pos	Taccagenin	58262	https://cloud.oebiotech.com/#/lm/network/58262	HMDB0034189	89765		627910								CC1C2C(CC3C4CC=C5CC(O)CCC5(C)C4CCC23C)OC11CCC(CO)(CO)O1	ALWIMEGFKSOEQI-UHFFFAOYSA-N	Lipids and lipid-like molecules	Steroids and steroid derivatives	Furospirostanes and derivatives	Level 1	70.48	81.81	86.41	268.1844, 287.2034, 295.2068, 365.2853, 375.2703, 393.2786, 411.2896, 419.6998, 429.2998, 447.3097	M+H	C27H42O5	-0.89	1.27298e+06	1.24791e+06	1.15246e+06	1.03177e+06	665497	719965	789389	580797	582294	816657	1.05696e+06	1.24612e+06	1.2326e+06	1.24458e+06	1.41321e+06	1.16409e+06	1.16615e+06	1.22328e+06	1.64277e+06
FT1524PR	166.086	1.803	pos	2-Amino-3-(4-hydroxyphenyl)propanal	200429	https://cloud.oebiotech.com/#/lm/network/200429	HMDB0244978			3386234								NC(CC1=CC=C(O)C=C1)C=O	DXGAIOIQACHYRK-UHFFFAOYSA-N	Benzenoids	Benzene and substituted derivatives	Phenethylamines	Level 2	70.47	99.06	42.7564	120.0810, 120.1022, 120.4109, 121.0843, 131.0494, 142.9669, 149.0597, 166.0735, 166.0864, 166.1025	M+H	C9H11NO2	-0.6	1.68772e+08	1.40096e+08	1.26666e+08	1.62312e+08	2.332e+08	1.66415e+08	1.15199e+08	9.14311e+07	1.25695e+08	2.49838e+08	1.43563e+08	3.4577e+07	1.73464e+08	1.22886e+08	1.48924e+08	1.46447e+08	4.44641e+07	6.87668e+07	1.57005e+08
FT6148PR	542.325	10.004	pos	PC(20:5/0:0)	19847	https://cloud.oebiotech.com/#/lm/network/19847	HMDB0010397	40316	LMGP01050050	11757087	C04230	mmu00564,mmu04148,mmu05231	Glycerophospholipid metabolism|Efferocytosis|Choline metabolism in cancer					[C@](COP(=O)([O-])OCC[N+](C)(C)C)([H])(O)COC(CCC/C=C\C/C=C\C/C=C\C/C=C\C/C=C\CC)=O	PDIGSOAOQOXRDU-WJPZTBRDSA-N	Lipids and lipid-like molecules	Glycerophospholipids	Glycerophosphocholines	Level 1	70.44	94.69	86.97	184.1129, 204.3892, 221.1644, 258.1099, 302.6920, 329.7951, 524.3138, 542.0756, 542.3243, 543.3293	M+H	C28H48NO7P	-1.11	3.54226e+07	3.77939e+07	4.23707e+07	4.05074e+07	7.94676e+07	6.68923e+07	6.11748e+07	6.47796e+07	6.53659e+07	2.76842e+07	1.75016e+07	1.61455e+07	1.58877e+07	1.45855e+07	1.52515e+07	2.04274e+07	1.3515e+07	9.77215e+06	3.53725e+07
FT3227PR	256.227	9.793	pos	alpha-Bisabolol oxide A	61624	https://cloud.oebiotech.com/#/lm/network/61624	HMDB0038196			90806	C16773						22567-36-8	CC1=CCC(CC1)C1(C)CCC(O)C(C)(C)O1	WJHRAVIQWFQMKF-UHFFFAOYSA-N	Organoheterocyclic compounds	Oxanes	Unclassified	Level 1	70.42	96.25	67.95	204.3982, 221.1890, 233.8996, 235.3617, 239.2006, 241.0977, 256.2285, 256.2649, 256.3005, 256.3316	M+NH4	C15H26O2	-0.39	4.28846e+06	5.12174e+06	4.88186e+06	5.16732e+06	3.18255e+06	3.17326e+06	2.70529e+06	3.72881e+06	3.33736e+06	3.5736e+06	3.23353e+06	3.70689e+06	4.15228e+06	3.36004e+06	3.58809e+06	3.47238e+06	3.11376e+06	3.03797e+06	3.27979e+06
FT6403PR	584.335	9.11	pos	Penitrem B	210113	https://cloud.oebiotech.com/#/lm/network/210113	HMDB0256239			73153936								CC(=C)C1OC2CCC3(C)C4(C)C(CCC3(O)C22OC2C1O)C1OC(C)(C)C2CC3C2C2=C(CC3=C)C=CC3=C2C1=C4N3	CRPJNVUYZRFGAK-UHFFFAOYSA-N	Organoheterocyclic compounds	Naphthopyrans	Unclassified	Level 1	70.38	89.98	87.65	243.9430, 258.1103, 273.9457, 319.0493, 451.2689, 525.2508, 548.3135, 566.3243, 566.5332, 584.3337	M+H	C37H45NO5	2.74	2.76885e+06	2.42656e+06	2.18826e+06	2.17107e+06	3.20233e+06	2.4297e+06	2.19573e+06	2.56523e+06	1.79411e+06	3.51462e+06	2.67782e+06	2.2206e+06	3.94766e+06	2.14893e+06	2.13483e+06	4.13643e+06	1.76211e+06	1.77256e+06	2.15778e+06
FT3654NR	295.228	10.477	neg	15-hydroxy-9Z,12Z-Octadecadienoic acid	3270	https://cloud.oebiotech.com/#/lm/network/3270	HMDB0029978		LMFA02000316	75536015							177931-23-6	C(CCCCCCC/C=C\C/C=C\CC(O)CCC)(=O)O	MZQXAWAWDWCIKG-OHPMOLHNSA-N	Lipids and lipid-like molecules	Fatty Acyls	Lineolic acids and derivatives	Level 1	70.35	98.28	71.57	230.6378, 251.2018, 277.2171, 294.9935, 295.0648, 295.1483, 295.2277, 295.3305, 296.2316, 302.6875	M-H	C18H32O3	0	3.91318e+06	5.49077e+06	4.18007e+06	5.37005e+06	1.42416e+07	8.79577e+06	8.93061e+06	8.34475e+06	1.38043e+07	1.33749e+07	2.53189e+06	2.53492e+06	2.14404e+06	1.80483e+06	2.04313e+06	2.26508e+06	1.96108e+06	1.78449e+06	3.96685e+06
FT1402NR	185.022	0.742	neg	D-Ribose	46972	https://cloud.oebiotech.com/#/lm/network/46972	HMDB0000283	313		5779	C00121	mmu00030,mmu02010	Pentose phosphate pathway|ABC transporters	47013	R-MMU-1430728,R-MMU-71336,R-MMU-71387	Metabolism|Pentose phosphate pathway|Metabolism of carbohydrates	613-83-2	OC[C@H]1OC(O)[C@H](O)[C@@H]1O	HMFHBZSHGGEWLO-SOOFDHNKSA-N	Organic oxygen compounds	Organooxygen compounds	Carbohydrates and carbohydrate conjugates	Level 1	70.28	95.91	74.51	87.3468, 89.0244, 98.6952, 124.9904, 125.0107, 126.0030, 149.0453, 177.7043, 184.8587, 185.0229	M+Cl	C5H10O5	0	2.18112e+07	2.76981e+07	2.12928e+07	2.76982e+07	3.17353e+07	2.52801e+07	2.97239e+07	3.26162e+07	3.06947e+07	2.80057e+07	2.22036e+07	2.40587e+07	3.75656e+07	2.07499e+07	2.85595e+07	3.60471e+07	2.26525e+07	2.31549e+07	2.23316e+07
FT7081PR	810.599	12.964	pos	PC(18:1/18:0)	18376	https://cloud.oebiotech.com/#/lm/network/18376	HMDB0008069	59516	LMGP01010840	24778894	C00157	mmu00564,mmu00590,mmu00591,mmu00592,mmu04723,mmu04981,mmu05231	Glycerophospholipid metabolism|Arachidonic acid metabolism|Linoleic acid metabolism|alpha-Linolenic acid metabolism|Retrograde endocannabinoid signaling|Folate transport and metabolism|Choline metabolism in cancer	86111				[C@](COP(=O)([O-])OCC[N+](C)(C)C)([H])(OC(CCCCCCCCCCCCCCCCC)=O)COC(CCCCCCCCC/C=C\CCCCCC)=O	VSQJLPDEJFLZDH-ASXRIEHBSA-N	Lipids and lipid-like molecules	Glycerophospholipids	Glycerophosphocholines	Level 1	70.27	71.61	90.77	184.1228, 184.1317, 184.7180, 185.0771, 186.0775, 627.5329, 751.5145, 810.4223, 810.5996, 838.9865	M+Na	C44H86NO8P	-1.11	5.01418e+07	2.5634e+07	3.99665e+07	3.67001e+07	3.38208e+07	1.38616e+07	6.69589e+06	0	1.13961e+07	4.2298e+07	3.54e+07	2.12118e+07	3.82228e+07	3.65521e+07	3.30506e+07	4.4878e+07	4.07959e+07	1.66476e+07	1.81957e+07
FT0150NR	89.0243	0.85	neg	Glyceraldehyde	47365	https://cloud.oebiotech.com/#/lm/network/47365	HMDB0001051	4176		751	C02154			5445			56-82-6	OCC(O)C=O	MNQZXJOMYWMBOU-UHFFFAOYSA-N	Organic oxygen compounds	Organooxygen compounds	Carbohydrates and carbohydrate conjugates	Level 1	70.27	99.81	73.39	59.5155, 60.9931, 69.9338, 71.0137, 75.7025, 87.0087, 88.8127, 89.0244, 89.0374, 90.0278	M-H	C3H6O3	1.24	5.52972e+09	5.62526e+09	5.97597e+09	5.37717e+09	7.60134e+09	6.56067e+09	5.51085e+09	6.00993e+09	5.28613e+09	7.6949e+09	4.95514e+09	4.99557e+09	5.704e+09	4.46303e+09	4.58609e+09	5.29655e+09	4.93204e+09	5.34385e+09	5.41428e+09
FT3143PR	251.103	4.679	pos	N-Acetylkynurenine	197063	https://cloud.oebiotech.com/#/lm/network/197063	HMDB0240342			54201144							3428-08-8	CC(=O)N[C@@H](CC(=O)C1=C(N)C=CC=C1)C(O)=O	PPIMFXHQDQRWGJ-JTQLQIEISA-N	Organic oxygen compounds	Organooxygen compounds	Carbonyl compounds	Level 1	70.27	98.46	69.7	191.0813, 192.0657, 195.1014, 209.0924, 233.0922, 251.0466, 251.1016, 251.1268, 251.1636, 251.2011	M+H	C12H14N2O4	-0.8	3.51204e+06	3.5844e+06	3.83219e+06	4.08111e+06	5.39706e+06	5.73688e+06	6.29601e+06	8.31483e+06	6.66836e+06	4.46452e+06	3.25751e+06	3.35492e+06	6.75849e+06	3.30591e+06	3.90167e+06	5.92602e+06	3.29084e+06	4.14946e+06	3.61797e+06
FT2462NR	240.043	5.447	neg	(S)-2-Acetamido-3-(4-chlorophenyl)propanoic acid	199286	https://cloud.oebiotech.com/#/lm/network/199286	HMDB0243712			602662								CC(=O)NC(CC1=CC=C(Cl)C=C1)C(O)=O	HLORMWAKCPDIPU-UHFFFAOYSA-N	Organic acids and derivatives	Carboxylic acids and derivatives	Amino acids, peptides, and analogues	Level 1	70.26	94.82	83.43	104.9536, 125.0163, 137.0164, 152.3519, 181.0063, 183.9137, 198.0325, 223.0282, 240.0434, 240.0696	M-H	C11H12ClNO3	-0.83	1.14209e+06	1.19376e+06	1.31471e+06	1.24983e+06	1.09516e+06	1.05868e+06	1.26742e+06	1.08444e+06	1.14524e+06	752874	1.03505e+06	1.16676e+06	901640	971096	747902	931899	886766	847003	1.1521e+06
FT6027NR	498.29	6.817	neg	Tauroursodeoxycholate	46754	https://cloud.oebiotech.com/#/lm/network/46754	HMDB00874	205	LMST05040015	9848818	C16868			80774			14605-22-2	[C@]12([C@@H](O)C[C@]3([H])C[C@H](O)CC[C@]3(C)[C@@]1([H])CC[C@]1(C)[C@@]([H])([C@@](C)([H])CCC(=O)NCCS(=O)(O)=O)CC[C@@]21[H])[H]	BHTRKEVKTKCXOH-LBSADWJPSA-N	Lipids and lipid-like molecules	Steroids and steroid derivatives	Bile acids, alcohols and derivatives	Level 1	70.25	93.36	75.57	79.0906, 79.1673, 107.7787, 136.7980, 268.4121, 295.6972, 498.2900, 498.3765, 498.7857, 499.2944	M-H	C26H45NO6S	-1.2	1.45117e+06	1.71793e+06	1.41541e+06	1.53964e+06	2.15244e+06	1.4646e+06	1262315	1.96805e+06	1.32246e+06	2.53761e+06	2.27833e+06	1.0702e+06	3.9673e+06	1.06653e+06	1.37631e+06	5.03821e+06	1.43428e+06	1.69567e+06	1.11504e+06
FT2772NR	253.145	8.15	neg	2,3,5,6,8,8a-Hexahydro-2,5,5,8a-tetramethyl-7H-1-benzopyran-7-one	63442	https://cloud.oebiotech.com/#/lm/network/63442	HMDB0040233	94764		540316							20194-67-6	CC1CC=C2C(C)(C)CC(=O)CC2(C)O1	PYUYJSFTZPYHDW-UHFFFAOYSA-N	Organoheterocyclic compounds	Benzopyrans	Unclassified	Level 1	70.24	97.4	64.94	184.9154, 191.1446, 204.3924, 209.1548, 209.1726, 210.1579, 234.4343, 235.1345, 253.1447, 254.1475	M+FA-H	C13H20O2	-0.79	1.81369e+06	1.76538e+06	2.20351e+06	1.59569e+06	3.59474e+06	3.9215e+06	3.76074e+06	3.09003e+06	3.29821e+06	3.18567e+06	1.04302e+06	892231	1.06121e+06	908009	1.23338e+06	1.12715e+06	1.20439e+06	1.27751e+06	1.58643e+06
FT3644NR	295.155	5.383	neg	FS4 toxin	60712	https://cloud.oebiotech.com/#/lm/network/60712	HMDB0037064	92042		14408096				138771				CC1(CC(=O)C=C1CO)C1(C)CCC(C)(O)C=C1	MKMOUQVTTUPKSO-UHFFFAOYSA-N	Organic oxygen compounds	Organooxygen compounds	Alcohols and polyols	Level 1	70.22	97.62	76.92	158.9780, 207.1387, 219.1391, 237.1496, 238.1510, 265.1453, 295.1160, 295.1551, 295.1940, 296.1593	M+FA-H	C15H22O3	-0.34	1.05977e+06	1.09263e+06	1.07571e+06	1.10247e+06	0	0	0	0	0	0	1.84145e+06	1.92871e+06	3.33746e+06	2.52165e+06	1.93856e+06	4.00145e+06	1.49266e+06	1.39064e+06	1.33664e+06
FT5686NR	450.263	10.063	neg	PE(0:0/16:1)	21198	https://cloud.oebiotech.com/#/lm/network/21198	HMDB0011474	62262	LMGP02050037	53480923								C(OP(OCCN)(O)=O)[C@]([H])(OC(=O)CCCCCCC/C=C\CCCCCC)CO	MAFRHGZTIOAXEL-WHXUGTBJSA-N	Lipids and lipid-like molecules	Glycerophospholipids	Glycerophosphoethanolamines	Level 1	70.14	96.9	64.56	196.0378, 204.3816, 204.4007, 252.2426, 253.2174, 255.2316, 256.2353, 257.2382, 302.6936, 450.2630	M-H	C21H42NO7P	-0.67	1.64198e+06	1.66383e+06	1.56523e+06	1.43654e+06	1.80458e+06	1.61618e+06	1.59758e+06	1.5645e+06	1.55876e+06	1.85251e+06	1.42068e+06	1.53345e+06	1.42493e+06	1.53279e+06	1.40755e+06	1.38391e+06	1.49206e+06	1.59523e+06	1.6065e+06
FT2278NR	229.181	10.772	neg	3-hydroxy-tridecanoic acid	1747	https://cloud.oebiotech.com/#/lm/network/1747	HMDB0061655	74550	LMFA01050172	5312749								C(CC(O)CCCCCCCCCC)(=O)O	CWSNHZHHWHLJIM-UHFFFAOYSA-N	Lipids and lipid-like molecules	Fatty Acyls	Fatty acids and conjugates	Level 1	70.12	91.71	69.79	92.3843, 116.9283, 141.8778, 183.1753, 185.9261, 200.7407, 204.3845, 229.1538, 229.1808, 229.2071	M-H	C13H26O3	-0.44	233565	265268	310334	298409	655022	460953	450519	351592	403270	567292	107589	105310	156554	74007.4	127916	75340.9	93632	63268.7	212273
FT1815PR	181.086	5.097	pos	Modiolide A	7883	https://cloud.oebiotech.com/#/lm/network/7883			LMFA07040142	643697								C1(=O)C=C[C@H](O)C=C[C@@H](O)C[C@@H](C)O1	MKPZLFSGCUYQEY-JKPBTABPSA-N	Organoheterocyclic compounds	Oxocins	Unclassified	Level 1	70.11	94.16	75.13	154.9905, 159.9693, 165.0917, 165.1268, 182.1897, 182.9851, 183.0811, 183.1005, 183.1381, 183.1749	M+H-H2O	C10H14O4	1.66	692699	791464	948341	691060	1.21773e+06	1.10526e+06	1.01703e+06	1.20655e+06	1.11309e+06	1.12699e+06	523774	667186	746265	605320	842285	667273	400497	722227	930304
FT2945PR	241.144	6.777	pos	(1R,2R,2'E)-2-[5'-(hydroxy)-2-penten-1-yl]-3-oxocyclopentane acetic acid methyl ester	3386	https://cloud.oebiotech.com/#/lm/network/3386			LMFA02020215									C1C(=O)[C@H](C/C=C/CCO)[C@@H](CC(OC)=O)C1	XCZTYYQNVNLGKI-WUNPDAOYSA-N	Lipids and lipid-like molecules	Fatty Acyls	Lineolic acids and derivatives	Level 1	70.1	92	72.37	223.1331, 223.1696, 223.2043, 231.5569, 232.2934, 241.0042, 241.0861, 241.1446, 241.1778, 241.2168	M+H	C13H20O4	-0.83	606208	578704	598010	990044	1.32839e+06	1.25126e+06	1.43468e+06	1.24602e+06	1.18646e+06	1.35453e+06	287569	340042	265313	451187	274000	215589	295924	319094	591810
FT4091PR	307.19	6.732	pos	Dinor-PGE2	3811	https://cloud.oebiotech.com/#/lm/network/3811		74975	LMFA03010210	52921876				73952				[C@H]1(/C=C/[C@@H](O)CCCCC)[C@H](O)CC(=O)[C@@H]1C/C=C\CC(=O)O	KEULKCWSUHLQGJ-ZRXREZFBSA-N	Lipids and lipid-like molecules	Fatty Acyls	Eicosanoids	Level 1	70.08	88.22	91.78	107.0495, 121.0651, 149.0964, 151.4649, 153.7366, 223.0959, 251.1287, 251.6740, 307.1531, 307.1897	M+H-H2O	C18H28O5	1.95	290935	246078	282430	242743	118518	140880	81464.2	76721.6	49186	161482	229263	224315	413041	282391	259205	920393	282276	367381	344891
FT0462NR	117.056	2.234	neg	3-Hydroxyisovaleric acid	1881	https://cloud.oebiotech.com/#/lm/network/1881	HMDB0000754	3792	LMFA01050396	69362				37084			625-08-1	C(=O)(O)CC(O)(C)C	AXFYFNCPONWUHW-UHFFFAOYSA-N	Lipids and lipid-like molecules	Fatty Acyls	Fatty acids and conjugates	Level 1	70.06	96.71	67.53	99.9257, 109.1685, 115.0400, 116.9285, 116.9423, 117.0198, 117.0555, 117.9285, 118.0300, 135.2515	M-H	C5H10O3	0.17	6.78969e+06	5.6009e+06	6.44172e+06	6.29612e+06	5.83388e+06	6.69098e+06	3.95715e+06	6.39431e+06	6.09202e+06	6.97165e+06	8.57414e+06	7.97967e+06	7.95992e+06	7.58212e+06	5.33782e+06	7.38795e+06	5.88051e+06	8.10715e+06	6.68574e+06
FT3704NR	297.244	11.021	neg	10-hydroxy-12Z-octadecenoic acid	3299	https://cloud.oebiotech.com/#/lm/network/3299			LMFA02000345	46186046								C(C(C/C=C\CCCCC)O)CCCCCCCC(O)=O	WVYIZGMCLSGZGG-FLIBITNWSA-N	Lipids and lipid-like molecules	Fatty Acyls	Fatty acids and conjugates	Level 1	70.06	88.42	74.94	295.2286, 295.9494, 297.0487, 297.1319, 297.1644, 297.2435, 297.3245, 297.3451, 298.2451, 298.5451	M-H	C18H34O3	0	1.26028e+07	1.27914e+07	1.13086e+07	1.10729e+07	2.54939e+07	2.33579e+07	2.20101e+07	2.64629e+07	2.81608e+07	3.09344e+07	7.56257e+06	1.25058e+07	8.31955e+06	6.24069e+06	7.80714e+06	1.43626e+07	1.05252e+07	9.5374e+06	1.21088e+07
FT1222NR	171.066	4.629	neg	trans-3-Octenedioic acid	52244	https://cloud.oebiotech.com/#/lm/network/52244	HMDB0013312			22495178				173786				OC(=O)CCC\C=C\CC(O)=O	QWWZNXBOJLOHGI-HNQUOIGGSA-N	Lipids and lipid-like molecules	Fatty Acyls	Fatty acids and conjugates	Level 1	70.05	97.86	64.08	102.9568, 103.0399, 109.0658, 122.2584, 126.8811, 127.0764, 128.0800, 166.1102, 171.0664, 171.1029	M-H	C8H12O4	0	1.802e+06	2.46847e+06	2.45405e+06	1.73298e+06	3.06131e+06	2.61129e+06	4.17132e+06	3.3919e+06	3.62572e+06	3.60957e+06	1.33228e+06	1.40791e+06	1.56074e+06	1.42973e+06	1.40522e+06	1.52808e+06	1.48259e+06	1.02495e+06	2.23228e+06
FT2904NR	258.992	4.236	neg	3,5-Dihydroxycinnamic acid sulfate	197108	https://cloud.oebiotech.com/#/lm/network/197108	HMDB0240449											[H]\C(=C(\[H])C1=CC(O)=CC(OS(O)(=O)=O)=C1)C(O)=O	KTPBHOMURDURSV-OWOJBTEDSA-N	Phenylpropanoids and polyketides	Cinnamic acids and derivatives	Hydroxycinnamic acids and derivatives	Level 1	70.05	94.81	72.86	180.0385, 190.9284, 197.1175, 199.4848, 201.2328, 215.0022, 215.1290, 258.9461, 258.9918, 259.1189	M-H	C9H8O7S	0	2.8091e+06	2.8274e+06	2.78425e+06	2.88563e+06	4.58624e+06	5.28395e+06	5.98558e+06	5.71864e+06	4.61206e+06	3.78697e+06	1.53526e+06	1.5692e+06	1.07384e+06	1.57797e+06	1.9387e+06	1.04996e+06	2.05473e+06	1.92542e+06	3.10553e+06
FT4437PR	333.206	7.719	pos	11b-Hydroxyprogesterone	257568	https://cloud.oebiotech.com/#/lm/network/257568	HMDB0304821			44263342								[H][C@@]12CC[C@H](C(O)=O)[C@@]1(C)C[C@@H](O)[C@@]1([H])[C@@]2([H])CCC2=CC(=O)CC[C@]12C	XEFVQCSDIKHROY-CAPFDLLWSA-N	Lipids and lipid-like molecules	Steroids and steroid derivatives	Androstane steroids	Level 1	69.99	86.76	87.32	128.9980, 164.4280, 184.8895, 194.0789, 204.3964, 223.8271, 262.3412, 273.1847, 333.2063, 333.2432	M+H	C20H28O4	-0.3	182416	142944	148298	140647	144909	170108	52716.5	149369	126684	109711	295153	379854	280264	364157	212349	184586	209959	266140	156014
FT4293PR	319.227	9.044	pos	15-epi-PGA1	3671	https://cloud.oebiotech.com/#/lm/network/3671		36120	LMFA03010047	5283050							20897-92-1	[C@H]1(/C=C/[C@H](O)CCCCC)C=CC(=O)[C@@H]1CCCCCCC(=O)O	BGKHCLZFGPIKKU-AHUSATQRSA-N	Lipids and lipid-like molecules	Fatty Acyls	Eicosanoids	Level 1	69.98	87.71	84.23	69.8376, 90.9771, 107.9671, 204.3901, 204.4091, 249.9935, 251.8924, 301.2164, 302.7146, 319.2256	M+H-H2O	C20H32O4	1.88	422053	502607	546512	368539	588492	283053	232513	305000	179309	628655	513336	490485	588896	426242	342497	756909	308655	399861	396591
FT4022PR	304.176	3.716	pos	Pimelylcarnitine	52252	https://cloud.oebiotech.com/#/lm/network/52252	HMDB0013328			53481699				85525				C[N+](C)(C)C[C@@H](CC([O-])=O)OC(=O)CCCCCC(O)=O	NTBUXPPQHCFLOM-LLVKDONJSA-N	Lipids and lipid-like molecules	Fatty Acyls	Fatty acid esters	Level 1	69.93	97.2	79.14	276.8976, 277.0269, 280.8677, 281.8709, 287.9937, 303.8842, 304.0913, 304.1756, 305.0226, 305.1771	M+H	C14H25NO6	0	2.7449e+06	2.69396e+06	2.62351e+06	2.61977e+06	943252	1.19319e+06	959656	872707	955034	918471	4.54796e+06	3.91497e+06	3.06178e+06	4.29806e+06	5.15665e+06	4.29582e+06	5.66936e+06	7.48097e+06	2.06251e+06
FT3951PR	300.29	12.149	pos	Palmitoylethanolamide	9024	https://cloud.oebiotech.com/#/lm/network/9024	HMDB0002100	43210	LMFA08040013	4671	C16512	mmu04080	Neuroactive ligand-receptor interaction	71464	R-MMU-112310,R-MMU-112315,R-MMU-112316	Neurotransmitter release cycle|Transmission across Chemical Synapses|Neuronal System	544-31-0	C(CCCCCCCCCCCCCC)C(=O)NCCO	HXYVTAGFYLMHSO-UHFFFAOYSA-N	Organic acids and derivatives	Carboximidic acids and derivatives	Carboximidic acids	Level 1	69.91	88.9	75.65	95.0858, 121.2685, 177.0153, 282.2797, 283.1755, 283.2635, 298.7129, 300.2507, 300.2900, 301.1407	M+H	C18H37NO2	-0.33	2.16795e+06	1.71947e+06	1.67416e+06	1.57832e+06	1.94968e+06	1.65662e+06	1.73438e+06	1.60528e+06	1.55839e+06	1.71718e+06	2.07889e+06	1.9052e+06	1.74616e+06	1.84809e+06	1.81932e+06	1.90214e+06	1.98769e+06	1.62991e+06	1.9268e+06
FT5596PR	480.278	5.739	pos	Neryl rhamnosyl-glucoside	54318	https://cloud.oebiotech.com/#/lm/network/54318	HMDB0029349	86210		131750856				169082			84534-31-6	CC1OC(OCC2OC(OC\C=C(\C)CCC=C(C)C)C(O)C(O)C2O)C(O)C(O)C1O	YZJBMONDZNACEV-WQLSENKSSA-N	Lipids and lipid-like molecules	Prenol lipids	Terpene glycosides	Level 1	69.91	94.94	82.71	225.1631, 227.1811, 319.2414, 325.2510, 337.2530, 355.2634, 450.2660, 452.2833, 462.2675, 480.2778	M+NH4	C22H38O10	4.37	631891	689086	968654	684903	968294	1.05249e+06	778218	1.01856e+06	866189	1.18789e+06	655287	376944	1.9527e+06	336757	699121	2.10304e+06	705526	728993	1.44543e+06
FT5568NR	437.291	9.092	neg	Ursodeoxycholic acid	45896	https://cloud.oebiotech.com/#/lm/network/45896	HMDB0000946	2982	LMST04010033	31401	C07880			9907			128-13-2	C1[C@]2(C)[C@@]3([H])CC[C@]4(C)[C@@]([H])([C@]([H])(C)CCC(O)=O)CC[C@@]4([H])[C@]3([H])[C@@H](O)C[C@]2([H])C[C@H](O)C1	RUDATBOHQWOJDD-UZVSRGJWSA-N	Lipids and lipid-like molecules	Steroids and steroid derivatives	Bile acids, alcohols and derivatives	Level 1	69.86	98.06	74.83	70.5545, 73.5072, 83.6098, 152.9957, 204.3914, 302.7056, 357.6393, 391.2858, 409.2958, 437.2918	M+FA-H	C24H40O4	-0.69	1.85781e+06	1.75585e+06	1.8104e+06	1.29357e+06	7.07238e+06	2.9362e+06	3.03579e+06	2.88532e+06	2.74796e+06	6.68421e+06	235899	174272	786306	130199	244816	964482	132704	193583	843674
FT1106PR	144.066	0.782	pos	Aminoadipic acid	2908	https://cloud.oebiotech.com/#/lm/network/2908	HMDB0302754	324	LMFA01170098	469	C00956	mmu00310	Lysine degradation	37024			542-32-5	C(=O)(O)C(N)CCCC(=O)O	OYIFNHCXNCRBQI-UHFFFAOYSA-N	Organic acids and derivatives	Carboxylic acids and derivatives	Amino acids, peptides, and analogues	Level 1	69.84	97.94	73.65	127.0946, 129.0785, 143.9887, 144.0382, 144.0519, 144.0659, 144.0808, 144.1020, 144.1364, 145.1047	M+H-H2O	C6H11NO4	2.78	9.11503e+06	9.8697e+06	1.1802e+07	1.43353e+07	8.294e+06	8.44025e+06	1.25767e+07	9.64648e+06	1.10862e+07	9.67556e+06	8.34645e+06	1.41575e+07	1.50323e+07	1.33803e+07	8.91844e+06	1.34604e+07	8.16925e+06	7.42177e+06	1.13104e+07
FT4124PR	310.201	5.826	pos	(3Z,5E,7E)-Decatrienoylcarnitine	197674	https://cloud.oebiotech.com/#/lm/network/197674	HMDB0241124											CCC=CC=CC=CCC(=O)OC(CC([O-])=O)C[N+](C)(C)C	QOXHDLWEJPSSDD-UHFFFAOYSA-N	Lipids and lipid-like molecules	Fatty Acyls	Fatty acid esters	Level 1	69.78	88.83	82.65	144.1011, 145.4237, 149.0961, 156.9479, 158.0698, 251.1274, 302.7072, 310.1580, 310.2012, 314.7227	M+H	C17H27NO4	0	1.03473e+06	654538	666747	795604	1.95238e+06	1.37844e+06	1.07351e+06	1.42337e+06	1.32699e+06	1338434	305077	304824	302296	338242	274532	242531	274396	283584	652057
FT4418NR	335.061	1.397	neg	Glucose pyruvate lactate	207224	https://cloud.oebiotech.com/#/lm/network/207224	HMDB0252788											CC(=O)C(=O)OOC(=O)C(C)(O)C1(O)OC(CO)C(O)C(O)C1O	KFQNTCARAVTGMW-UHFFFAOYSA-N	Organic oxygen compounds	Organooxygen compounds	Carbohydrates and carbohydrate conjugates	Level 1	69.76	91.44	71.92	202.5098, 204.3764, 204.3964, 216.4478, 266.9448, 267.0738, 267.0990, 335.0614, 344.3317, 353.0471	M-H2O-H	C12H18O12	0.6	554009	572889	473518	365617	1.44019e+06	21875.1	46027.6	87202.5	9489.84	1.15993e+06	40625	9822.66	127371	14251.7	91416.5	98425.9	60035.8	77188.4	1.05422e+06
FT3982NR	311.223	9.397	neg	gamma- 9,10-DiHODE	3004	https://cloud.oebiotech.com/#/lm/network/3004			LMFA02000049	16061070								C(CCCC/C=C\CC(O)C(O)C/C=C\CCCCC)(=O)O	VEKYOUOSZHBYCS-DEFDFUCDSA-N	Lipids and lipid-like molecules	Fatty Acyls	Lineolic acids and derivatives	Level 1	69.69	97.39	73.79	275.2018, 293.2116, 302.6962, 311.1685, 311.1792, 311.2229, 311.2648, 311.2848, 312.2282, 322.5219	M-H	C18H32O4	-0.64	494988	633642	424551	545007	1.00986e+06	853488	1.07074e+06	838597	717867	755513	320660	248259	967297	247344	208821	713141	226335	239888	344573
FT3952NR	309.207	10.276	neg	13S-HpOTrE	3007	https://cloud.oebiotech.com/#/lm/network/3007	HMDB0301803	36052	LMFA02000052	5497123	C04785	mmu00592	alpha-Linolenic acid metabolism	48905			67597-26-6	C(CCCCCCC/C=C\C=C\[C@@H](OO)C/C=C\CC)(=O)O	UYQGVDXDXBAABN-FQSPHKRJSA-N	Lipids and lipid-like molecules	Fatty Acyls	Lineolic acids and derivatives	Level 1	69.68	94.11	64.58	149.2371, 161.4915, 204.3884, 247.2067, 265.2183, 273.1862, 291.1968, 291.5356, 309.2074, 315.9651	M-H	C18H30O4	-0.65	962725	1.25568e+06	877338	899188	2.02049e+06	1.70357e+06	1.79375e+06	1.58715e+06	1.44089e+06	2.17505e+06	574878	516250	954391	528535	536685	889092	350200	445716	855387
FT1477NR	187.134	8.82	neg	2-Hydroxydecanoic acid	1675	https://cloud.oebiotech.com/#/lm/network/1675	HMDB0242148	35411	LMFA01050029	21488				133172			5393-81-7	C(CCCCCCC)C(O)C(=O)O	GHPVDCPCKSNJDR-UHFFFAOYSA-N	Lipids and lipid-like molecules	Fatty Acyls	Fatty acids and conjugates	Level 1	69.67	97.48	76.21	143.6458, 143.9324, 169.1232, 181.5444, 185.1183, 187.0968, 187.1195, 187.1339, 187.9405, 188.1369	M-H	C10H20O3	0	2.74353e+06	3.30963e+06	2.5554e+06	2.51906e+06	3.6707e+06	3.14852e+06	3.08333e+06	2.72577e+06	3.22953e+06	3.29348e+06	3.68675e+06	3.51466e+06	5.29399e+06	3.12336e+06	3.08868e+06	6.53618e+06	2.84702e+06	2.6326e+06	2.1997e+06
FT3965PR	301.216	10.653	pos	Steviol	35868	https://cloud.oebiotech.com/#/lm/network/35868			LMPR01040120	452967				145024				[C@@]123CC([C@](O)(CC[C@@]1([H])[C@]1(C)CCC[C@@](C)(C(O)=O)[C@@]1([H])CC2)C3)=C	QFVOYBUQQBFCRH-VQSWZGCSSA-N	Lipids and lipid-like molecules	Prenol lipids	Diterpenoids	Level 1	69.65	87.83	94.71	223.1479, 235.1687, 241.1596, 241.1945, 255.1741, 259.1696, 265.1952, 283.2057, 301.1384, 301.2162	M+H-H2O	C20H30O3	1.66	6.97194e+06	7.29615e+06	6.38363e+06	7.76333e+06	2.39961e+07	9.69969e+06	1.13067e+07	1.10271e+07	1.1465e+07	1.95148e+07	2.0068e+06	1.6454e+06	1.76255e+06	1.35522e+06	1.38812e+06	2.02426e+06	1370083	1.7286e+06	5.48289e+06
FT1608PR	171.113	0.777	pos	Acetyl-L-lysine	47037	https://cloud.oebiotech.com/#/lm/network/47037	HMDB0000446	5435		92907	C12989			35704			1946-82-3	CC(=O)N[C@@H](CCCCN)C(O)=O	VEYYWZRYIYDQJM-ZETCQYMHSA-N	Organic acids and derivatives	Carboxylic acids and derivatives	Amino acids, peptides, and analogues	Level 1	69.63	97.29	71.31	147.9648, 148.9766, 153.0910, 153.1274, 170.9885, 171.0400, 171.0634, 171.0784, 171.1130, 171.1491	M+H-H2O	C8H16N2O3	2.92	2.53139e+07	2.09203e+07	2.81036e+07	2.80298e+07	1.65073e+07	1.61879e+07	2.35807e+07	1.70286e+07	2.05126e+07	1.92102e+07	2.02154e+07	3.52438e+07	3.53514e+07	3.0247e+07	1.92214e+07	3.09071e+07	1.83827e+07	1.39453e+07	2.36738e+07
FT6106NR	508.341	11.437	neg	PC(17:0/0:0)	19833	https://cloud.oebiotech.com/#/lm/network/19833	HMDB0012108	24068	LMGP01050024	24779463	C04230	mmu00564,mmu04148,mmu05231	Glycerophospholipid metabolism|Efferocytosis|Choline metabolism in cancer	74340			50930-23-9	[C@](COP(=O)([O-])OCC[N+](C)(C)C)([H])(O)COC(CCCCCCCCCCCCCCCC)=O	SRRQPVVYXBTRQK-XMMPIXPASA-N	Lipids and lipid-like molecules	Glycerophospholipids	Glycerophosphocholines	Level 1	69.59	96.13	68.84	283.3361, 283.3604, 284.2676, 284.4756, 302.6892, 392.4714, 508.1627, 508.3409, 509.3461, 511.2600	M-H	C25H52NO7P	0.79	502328	519968	628375	444021	537200	519379	463512	555201	533192	544320	568735	512591	538690	429622	524294	482275	559291	553533	610942
FT3953NR	309.28	14.85	neg	Gondoic acid	593	https://cloud.oebiotech.com/#/lm/network/593	HMDB0002231	3554	LMFA01030085	5282768	C16526	mmu01040	Biosynthesis of unsaturated fatty acids	32425			5561-99-9	C(CCCCCCC(=O)O)CC/C=C\CCCCCCCC	BITHHVVYSMSWAG-KTKRTIGZSA-N	Lipids and lipid-like molecules	Fatty Acyls	Fatty acids and conjugates	Level 1	69.58	98.1	75.11	92.3097, 96.9602, 130.4863, 141.0261, 225.1720, 230.9589, 309.1746, 309.2801, 309.3629, 310.2835	M-H	C20H38O2	-0.32	3.03531e+06	4.36949e+06	2.90712e+06	3.60751e+06	5.1217e+06	4.99912e+06	5.82738e+06	4.63313e+06	4.65144e+06	5.38533e+06	2.72945e+06	2.57882e+06	3.64339e+06	2.66168e+06	2.36227e+06	3.1061e+06	3.09812e+06	2.60666e+06	4.43008e+06
FT4495PR	338.267	9.623	pos	Dehydrophytosphingosine	38926	https://cloud.oebiotech.com/#/lm/network/38926		53897	LMSP01030002	14757418				20386				OC[C@]([H])(N)[C@]([H])(O)[C@@](O)([H])CCC/C=C/CCCCCCCCC	CQKNELOTFUSOTP-HMTIOLNVSA-N	Organic nitrogen compounds	Organonitrogen compounds	Amines	Level 1	69.54	90.21	72.84	84.5631, 84.5696, 85.0017, 184.8897, 219.4836, 302.7146, 338.1665, 338.2667, 338.3415, 338.3947	M+Na	C18H37NO3	-0.3	6.45404e+06	7.31486e+06	7.35223e+06	6.25887e+06	5.95565e+06	6.8407e+06	8.31773e+06	7.46616e+06	7.44613e+06	7.67392e+06	8.12752e+06	8.07935e+06	8.1396e+06	7.87145e+06	8.18624e+06	6.65377e+06	7.98854e+06	8.52008e+06	9.33479e+06
FT6042PR	530.324	10.976	pos	PE(0:0/22:4)	21218	https://cloud.oebiotech.com/#/lm/network/21218	HMDB0011493	62281	LMGP02050057	53480942								C(OP(OCCN)(O)=O)[C@]([H])(OC(=O)CCCCC/C=C\C/C=C\C/C=C\C/C=C\CCCCC)CO	VLFJNHPNIOTOOA-YMIVKDKMSA-N	Lipids and lipid-like molecules	Glycerophospholipids	Glycerophosphoethanolamines	Level 1	69.45	95.19	71.04	297.2564, 315.2689, 358.3098, 389.2462, 389.3054, 389.3649, 469.2689, 512.3135, 530.3243, 531.3281	M+H	C27H48NO7P	-0.38	4.06172e+06	4.60458e+06	3.70889e+06	3.94798e+06	1.59935e+06	1.4607e+06	1.08662e+06	1.63387e+06	1.3546e+06	1.65416e+06	5.97316e+06	6.58601e+06	4.48838e+06	6.30913e+06	5.0433e+06	5.34337e+06	5.04373e+06	6.57798e+06	4.16974e+06
FT1991NR	215.129	6.641	neg	2,6-Dimethylocta-cis-2,7-diene-1,6-diol	255428	https://cloud.oebiotech.com/#/lm/network/255428	HMDB0302472			5352452								[H]OC\C(C)=C/CCC(C)(O[H])C=C	NSMIMJYEKVSYMT-TWGQIWQCSA-N	Lipids and lipid-like molecules	Prenol lipids	Monoterpenoids	Level 1	69.44	92.97	65.64	72.6818, 111.0812, 118.3987, 122.7258, 153.1286, 184.2813, 186.2906, 197.1179, 215.1288, 216.1309	M+FA-H	C10H18O2	0	576528	511041	481074	639838	1.23758e+06	1.08977e+06	1.20184e+06	1.14036e+06	1105537	1.23992e+06	147709	137059	139277	99132.5	151448	117369	101097	182849	446080
FT1929NR	213.113	7.89	neg	Piperitone oxide	255666	https://cloud.oebiotech.com/#/lm/network/255666	HMDB0302746	327130		92998								CC(C)C1CCC2(C)OC2C1=O	IAFONZHDZMCORS-UHFFFAOYSA-N	Organoheterocyclic compounds	Oxepanes	Unclassified	Level 1	69.43	92.55	66.47	117.5077, 129.8031, 145.6796, 154.0762, 160.2865, 168.9901, 169.1234, 213.0769, 213.1126, 213.1484	M+FA-H	C10H16O2	-0.47	285217	272211	279595	343161	240328	345780	310235	308990	281904	286719	303721	266050	385268	303484	295892	329145	315927	262616	251621
FT4322NR	329.067	6.944	neg	Cirsiliol	31316	https://cloud.oebiotech.com/#/lm/network/31316	HMDB0250275	49652	LMPK12111227	160237	C10033			3719				C1(OC)=CC2OC(C3C=CC(O)=C(O)C=3)=CC(=O)C=2C(O)=C1OC	IMEYGBIXGJLUIS-UHFFFAOYSA-N	Phenylpropanoids and polyketides	Flavonoids	O-methylated flavonoids	Level 1	69.41	97.83	71.37	146.9233, 168.5605, 192.9294, 227.1541, 271.0236, 298.9809, 299.0193, 302.7015, 314.0425, 329.0667	M-H	C17H14O7	-0.61	866419	710263	878320	977246	2.00854e+06	1.69253e+06	1.56519e+06	1.45874e+06	1.75154e+06	1.77148e+06	383858	356910	291863	400967	442596	354930	469939	479480	778539
FT5875PR	516.309	9.615	pos	PC(18:4/0:0)	19841	https://cloud.oebiotech.com/#/lm/network/19841		40306	LMGP01050040	24779471								[C@](COP(=O)([O-])OCC[N+](C)(C)C)([H])(O)COC(CCCCCCC/C=C/C=C/C=C/C=C/CC)=O	WAONNIUKGSJGOR-GKRNIWGMSA-N	Lipids and lipid-like molecules	Glycerophospholipids	Glycerophosphocholines	Level 1	69.37	82.56	77.54	226.9511, 268.0733, 342.1689, 361.8852, 387.9944, 410.7228, 469.4569, 481.2980, 498.2963, 516.3084	M+H	C26H46NO7P	-0.39	314340	303576	202313	254472	727930	549274	560635	444220	624579	797301	91748.6	162958	99710.7	102724	44226.4	50883.1	181951	81733.8	311620
FT1081NR	161.046	0.546	neg	D-Mannose	83600	https://cloud.oebiotech.com/#/lm/network/83600	HMDB0062473			161658				37675			3458-28-4	[H][C@@](O)(CO)[C@@]([H])(O)[C@]([H])(O)[C@]([H])(O)C=O	GZCGUPFRVQAUEE-KVTDHHQDSA-N	Organic oxygen compounds	Organooxygen compounds	Carbohydrates and carbohydrate conjugates	Level 1	69.33	95.67	93.29	116.9864, 131.0351, 132.9809, 160.8419, 160.8927, 161.0241, 161.0457, 161.8937, 176.1908, 178.8412	M-H2O-H	C6H12O6	-3.1	2.13088e+06	1.89577e+06	1.70705e+06	1.4552e+06	1.88141e+06	1.49726e+06	2.162e+06	2.11929e+06	2.22313e+06	1.91998e+06	2.24206e+06	2.15322e+06	2.02652e+06	1.96924e+06	895624	1.55331e+06	1.54794e+06	2.19292e+06	1.94959e+06
FT0456PR	112.051	0.762	pos	Cytosine	47130	https://cloud.oebiotech.com/#/lm/network/47130	HMDB0000630	283		597	C00380	mmu00240	Pyrimidine metabolism	16040	R-MMU-382551,R-MMU-425397,R-MMU-425407,R-MMU-83936	Transport of small molecules|Transport of vitamins, nucleosides, and related molecules|SLC-mediated transmembrane transport|Transport of nucleosides and free purine and pyrimidine bases across the plasma membrane	71-30-7	NC1=CC=NC(=O)N1	OPTASPLRGRRNAP-UHFFFAOYSA-N	Organoheterocyclic compounds	Diazines	Pyrimidines and pyrimidine derivatives	Level 1	69.32	97.04	76.03	112.0855, 112.0951, 112.1123, 112.8960, 113.0239, 113.0349, 113.0599, 113.1077, 117.9601, 133.5516	M+H	C4H5N3O	-3.21	3.09973e+06	3.18921e+06	3.31688e+06	3.97898e+06	2.92788e+06	3.72053e+06	3.66572e+06	3.21823e+06	3.74595e+06	3.75201e+06	2.87268e+06	4.28392e+06	4.53498e+06	3.66065e+06	3.84028e+06	4.89199e+06	3.78512e+06	3.25521e+06	3.80169e+06
FT3702PR	285.221	11.056	pos	LYNESTRENOL	208416	https://cloud.oebiotech.com/#/lm/network/208416	HMDB0254258			3787925								CC12CCC3C(CCC4=CCCCC34)C1CCC2(O)C#C	YNVGQYHLRCDXFQ-UHFFFAOYSA-N	Lipids and lipid-like molecules	Steroids and steroid derivatives	Estrane steroids	Level 1	69.28	97.83	66.75	225.1635, 229.1584, 239.1788, 241.1952, 257.2272, 261.8935, 267.2108, 285.2212, 285.2982, 286.2248	M+H	C20H28O	0	6.5433e+06	4.65976e+06	4.87924e+06	4.43605e+06	8.42541e+06	4.73188e+06	4.02004e+06	4.11711e+06	3.57436e+06	5.63687e+06	4.46497e+06	4.67545e+06	5.10548e+06	3.87982e+06	3.61354e+06	5.6949e+06	4.07639e+06	4.18137e+06	5.38921e+06
FT0600NR	129.056	4.343	neg	4-Methyl-2-oxopentanoic acid	47163	https://cloud.oebiotech.com/#/lm/network/47163	HMDB0000695	121		70	C00233	mmu00280,mmu00290,mmu00785	Valine, leucine and isoleucine degradation|Valine, leucine and isoleucine biosynthesis|Lipoic acid metabolism	48430			816-66-0	CC(C)CC(=O)C(O)=O	BKAJNAXTPSGJCU-UHFFFAOYSA-N	Organic acids and derivatives	Keto acids and derivatives	Short-chain keto acids and derivatives	Level 1	69.22	99.5	67.34	73.7240, 73.7361, 73.7706, 77.4756, 85.0295, 85.0657, 96.2641, 101.0610, 128.9014, 129.0557	M-H	C6H10O3	0	8.63332e+07	7.69831e+07	6.19986e+07	7.30354e+07	1.06321e+08	9.97933e+07	9.93424e+07	9.80468e+07	9.40911e+07	1.1592e+08	6.22339e+07	5.8997e+07	6.90503e+07	6.29916e+07	6.1743e+07	9.05649e+07	2.87786e+07	6.03721e+07	86943897
FT3116PR	249.185	10.95	pos	4,8,12,16-hexadecatetraenoic acid	669	https://cloud.oebiotech.com/#/lm/network/669		34835	LMFA01030165	5282833								C(/C=C/CCC=C)/C=C/CC/C=C/CCC(=O)O	PPFXXOXUWGSHRC-JULSWDIZSA-N	Lipids and lipid-like molecules	Fatty Acyls	Fatty acids and conjugates	Level 1	69.2	90.35	70.99	79.5099, 137.0598, 142.9353, 161.0969, 192.1463, 193.1225, 221.6676, 249.1432, 249.1515, 249.1850	M+H	C16H24O2	-0.4	2.05845e+06	1.62941e+06	1.93041e+06	2.06792e+06	1.44215e+06	1.6614e+06	2.08153e+06	1.36547e+06	1.58285e+06	1.68383e+06	1.27538e+06	1.47469e+06	1.24799e+06	1.51917e+06	1.27399e+06	1.00207e+06	1.1942e+06	1.5508e+06	1.88675e+06
FT7240PR	832.583	11.959	pos	PC(18:3/20:1)	18948	https://cloud.oebiotech.com/#/lm/network/18948	HMDB0008209	59655	LMGP01011689	52922857	C00157	mmu00564,mmu00590,mmu00591,mmu00592,mmu04723,mmu04981,mmu05231	Glycerophospholipid metabolism|Arachidonic acid metabolism|Linoleic acid metabolism|alpha-Linolenic acid metabolism|Retrograde endocannabinoid signaling|Folate transport and metabolism|Choline metabolism in cancer	89444				[C@](COP(=O)([O-])OCC[N+](C)(C)C)([H])(OC(CCCCCCCCC/C=C\CCCCCCCC)=O)COC(CCCCCCC/C=C\C/C=C\C/C=C\CC)=O	WAZYDHAWJWFGBD-LMJTUUMUSA-N	Lipids and lipid-like molecules	Glycerophospholipids	Glycerophosphocholines	Level 1	69.17	72.12	88.26	185.0773, 299.8654, 468.8970, 472.9525, 627.5317, 649.5163, 759.2969, 773.5079, 821.2908, 832.5828	M+Na	C46H84NO8P	-0.48	1.20688e+07	8.23394e+06	1.33452e+07	1.54594e+07	1.50171e+07	0	3.45474e+06	2.12832e+06	2.22417e+06	1.14574e+07	2.10526e+07	1.03612e+07	1.89582e+07	1.37438e+07	1.5371e+07	6.8444e+06	1.10959e+07	1.45828e+07	5.86629e+06
FT4572PR	345.206	7.037	pos	11-Dehydrocorticosterone	45060	https://cloud.oebiotech.com/#/lm/network/45060	HMDB0004029	7003	LMST02030192	13783449	C05490	mmu00140	Steroid hormone biosynthesis				72-23-1	[C@@]12([H])CCC3=CC(=O)CC[C@]3(C)[C@@]1([H])C(=O)C[C@]1(C)C(C(=O)CO)CC[C@@]21[H]	FUFLCEKSBBHCMO-IWBQTIMDSA-N	Lipids and lipid-like molecules	Steroids and steroid derivatives	Hydroxysteroids	Level 1	69.14	97.8	68.8	165.0908, 169.1013, 173.0965, 191.1065, 204.3988, 283.1707, 301.1803, 302.7029, 327.1948, 345.2060	M+H	C21H28O4	-0.58	955660	872140	995954	1.05503e+06	1.80657e+06	2.26875e+06	2.1522e+06	2.8774e+06	1.98453e+06	1.89478e+06	573856	528715	877266	645305	673913	799117	579638	519695	914949
FT2622NR	246.098	3.848	neg	N-(3-hydroxy-pentanoyl)-homoserine lactone	8994	https://cloud.oebiotech.com/#/lm/network/8994			LMFA08030032	10241919								[C@@H]1(CCOC1=O)NC(=O)CC(O)CC	IZXCXPQWOXJOPE-MLWJPKLSSA-N	Organic acids and derivatives	Carboxylic acids and derivatives	Amino acids, peptides, and analogues	Level 1	69.14	93.02	63.49	102.1925, 112.9856, 117.0557, 123.4965, 128.0351, 141.9876, 178.9577, 202.1094, 228.0868, 246.0982	M+FA-H	C9H15NO4	-0.41	520363	256807	438813	465102	489880	630669	573632	535896	358442	284437	604694	382294	329836	328983	715112	424509	561275	419210	635829
FT2794PR	231.138	8.058	pos	2alpha-Hydroxyalantolactone	55629	https://cloud.oebiotech.com/#/lm/network/55629	HMDB0030910	87278		4039117							68776-45-4	CC1CC(O)CC2(C)CC3OC(=O)C(=C)C3C=C12	FZSKLHDEGWSLTB-UHFFFAOYSA-N	Lipids and lipid-like molecules	Prenol lipids	Terpene lactones	Level 1	69.11	90.56	76.65	185.1318, 189.0908, 191.3443, 203.1060, 204.4006, 213.1273, 231.0817, 231.1113, 231.1379, 231.2517	M+H-H2O	C15H20O3	2.16	868229	640456	644899	749485	1.55547e+06	1.28016e+06	1.18084e+06	1.02448e+06	1.47844e+06	1.09768e+06	416021	424556	207175	377292	366938	283954	368310	491966	901313
FT3275NR	277.067	5.33	neg	Kifunensine	208087	https://cloud.oebiotech.com/#/lm/network/208087	HMDB0253800			3829								OCC1C(O)C(O)C(O)C2NC(=O)C(=O)N12	OIURYJWYVIAOCW-UHFFFAOYSA-N	Organic acids and derivatives	Carboxylic acids and derivatives	Amino acids, peptides, and analogues	Level 1	69.11	97.82	68.62	140.9804, 158.5319, 180.2572, 181.0851, 204.3813, 204.3992, 209.0438, 209.0795, 275.4663, 277.0664	M+FA-H	C8H12N2O6	2.53	969640	1.07217e+06	1.10981e+06	1.07385e+06	1.25686e+06	984057	1.14042e+06	1.07286e+06	1.17857e+06	1.6919e+06	1.13517e+06	873497	1.36127e+06	764048	1.0911e+06	1.17333e+06	1.0229e+06	1.13613e+06	840314
FT3651NR	295.228	11.848	neg	12-hydroxy-9-octadecynoic acid	3171	https://cloud.oebiotech.com/#/lm/network/3171		74670	LMFA02000217	5312857								C(CCCCCCCC#CCC(O)CCCCCC)(=O)O	WLIGEPWCQYIUNZ-UHFFFAOYSA-N	Lipids and lipid-like molecules	Fatty Acyls	Fatty acids and conjugates	Level 1	69.11	96.62	63.65	103.9701, 140.4442, 141.1282, 155.1437, 166.3396, 182.1000, 204.3929, 216.5473, 249.2217, 295.2279	M-H	C18H32O3	0	763853	812427	747759	630762	1.53514e+06	1.40358e+06	1.7009e+06	1.28997e+06	1.24275e+06	1.17681e+06	424386	419805	524830	483015	553686	404790	482071	390036	891421
FT3702NR	297.244	12.608	neg	3-keto stearic acid	3194	https://cloud.oebiotech.com/#/lm/network/3194	HMDB0010736	35754	LMFA02000240	5283005				50576				C(CCCCCCCCCCCCC)CC(=O)CC(=O)O	YQGGUZWHNVQJMF-UHFFFAOYSA-N	Lipids and lipid-like molecules	Fatty Acyls	Fatty acids and conjugates	Level 1	69.1	97.94	69.66	64.9199, 70.3274, 73.2876, 73.2935, 108.5464, 192.1855, 249.0025, 250.3014, 251.2385, 297.2439	M-H	C18H34O3	-0.34	2.08848e+06	1.93169e+06	1.82308e+06	2.43965e+06	3.0223e+06	2.56293e+06	2.49254e+06	2.97221e+06	2.65477e+06	2.70756e+06	2.23842e+06	2.0253e+06	1.37258e+06	1.97819e+06	1.82876e+06	1.60424e+06	2.61608e+06	2.05483e+06	2.09424e+06
FT1469NR	187.061	3.847	neg	ethyl-4-hydroxymethyl- 3(2H)-Furanone	256708	https://cloud.oebiotech.com/#/lm/network/256708	HMDB0303864			3066538								CCC1OC=C(CO)C1=O	KXYCNEIORCQEFU-UHFFFAOYSA-N	Organoheterocyclic compounds	Dihydrofurans	Furanones	Level 1	68.95	94.98	62.63	129.0559, 143.0713, 144.0456, 153.9178, 186.9288, 187.0418, 187.0600, 187.0978, 187.1348, 204.3918	M+FA-H	C7H10O3	0	716794	457279	455105	605856	414834	611943	676947	544322	578213	367141	654559	718961	886006	735667	762539	820460	508907	841541	769247
FT5728NR	455.193	5.629	neg	Pteroside D	60292	https://cloud.oebiotech.com/#/lm/network/60292	HMDB0036603	91663		12314746							35943-38-5	CC1=CC2=C(C(=O)C(C)(C)C2O)C(C)=C1CCOC1OC(CO)C(O)C(O)C1O	TUGWHBZURNWRDG-UHFFFAOYSA-N	Organic oxygen compounds	Organooxygen compounds	Carbohydrates and carbohydrate conjugates	Level 1	68.95	95.67	73.16	76.3186, 76.3561, 112.9858, 114.9888, 179.4948, 226.9307, 235.1340, 293.1019, 293.1397, 455.1929	M+FA-H	C21H30O8	-1.1	696681	672664	644601	736860	0	0	0	0	0	0	1.32811e+06	1276052	1.78772e+06	1.14929e+06	1.17211e+06	1.59069e+06	1.00013e+06	1.26383e+06	942571
FT2041NR	217.108	4.587	neg	(3R,6S)-3-Hydroxy-1,7-dioxaspiro[5.5]undecane	28307	https://cloud.oebiotech.com/#/lm/network/28307		102844	LMPK09000005	13160035								O1[C@@]2(CCCCO2)CC[C@@H](O)C1	PSXHJXYOZUWYQY-BDAKNGLRSA-N	Organic oxygen compounds	Organooxygen compounds	Ethers	Level 1	68.93	98.34	68.97	143.0712, 147.4545, 155.1077, 157.0868, 199.0980, 204.3881, 209.7915, 217.0839, 217.1080, 218.1121	M+FA-H	C9H16O3	-0.46	1.14511e+06	1.21664e+06	1.02946e+06	1.32232e+06	1.42453e+06	2.66322e+06	1.30779e+06	1.64223e+06	1.19168e+06	1.59811e+06	1.11894e+06	896738	929024	1.0266e+06	1.01911e+06	798608	1.18841e+06	1.16448e+06	1.04885e+06
FT3061NR	267.197	10.746	neg	Humulol	61641	https://cloud.oebiotech.com/#/lm/network/61641	HMDB0038213	92944		14093951							24405-58-1	C\C1=C/CC(C)(C)\C=C\CC(C)(O)CCC1	ZLMAVMBYWKVCLV-IMWXLZLDSA-N	Lipids and lipid-like molecules	Prenol lipids	Sesquiterpenoids	Level 1	68.92	90.11	68.26	113.0968, 130.4126, 157.2509, 175.7637, 204.3799, 210.0481, 266.2880, 267.1966, 267.2643, 268.1996	M+FA-H	C15H26O	-0.37	5.49115e+06	3.84035e+06	3.89366e+06	2.86953e+06	1.0782e+07	7.95027e+06	6.33532e+06	9.35112e+06	6.37529e+06	1.03245e+07	1.33401e+06	1.76077e+06	979350	1.15477e+06	1.24266e+06	1.31317e+06	1.05439e+06	1.49991e+06	3.54156e+06
FT0547PR	118.086	0.805	pos	DL-Norvaline	206144	https://cloud.oebiotech.com/#/lm/network/206144	HMDB0251527							19475			760-78-1	CCCC(N)C(O)=O	SNDPXSYFESPGGJ-UHFFFAOYSA-N	Organic acids and derivatives	Carboxylic acids and derivatives	Amino acids, peptides, and analogues	Level 1	68.85	96.84	63.79	82.8425, 117.7665, 118.0603, 118.0667, 118.0708, 118.0865, 118.1027, 118.1067, 118.4080, 119.0902	M+H	C5H11NO2	-1.69	6.35457e+08	5.51636e+08	7.00765e+08	7.31204e+08	8.24549e+08	7.56399e+08	8.03822e+08	1.67208e+09	8.52595e+08	9.2877e+08	5.49698e+08	8.48782e+08	1.1584e+09	1.12351e+09	8.12119e+08	1.1114e+09	1.16232e+09	1.3776e+09	7.5175e+08
FT2410PR	210.061	1.057	pos	D-Glucaro-1,4-lactone	64895	https://cloud.oebiotech.com/#/lm/network/64895	HMDB0041862	44758		122306				85805			5027-63-4	[H][C@@](O)(C(O)=O)[C@@]1([H])OC(=O)[C@]([H])(O)[C@@]1([H])O	XECPAIJNBXCOBO-MMPJQOAZSA-N	Organoheterocyclic compounds	Lactones	Gamma butyrolactones	Level 1	68.83	95.58	80.92	147.0427, 152.0095, 157.0133, 168.9826, 169.0357, 175.0239, 193.0342, 210.0171, 210.0610, 210.1520	M+NH4	C6H8O7	-1.43	7.33996e+06	6.06094e+06	7.26989e+06	6.83287e+06	1.18494e+07	1.21953e+07	1.16379e+07	6.85644e+06	8.97961e+06	1.12663e+07	5.82364e+06	6.0265e+06	7.90921e+06	6.74488e+06	5.98847e+06	8.5307e+06	5.13791e+06	8.24086e+06	7.47723e+06
FT4132NR	319.228	11.599	neg	3R-HETE	3978	https://cloud.oebiotech.com/#/lm/network/3978		36287	LMFA03060023	5283164								C(/C/C=C\C/C=C\CCCCC)=C/C/C=C\C[C@@H](O)CC(=O)O	HVJLGJXEWCPPDB-VXFQMENQSA-N	Lipids and lipid-like molecules	Fatty Acyls	Eicosanoids	Level 1	68.82	87.24	73.15	90.8214, 115.2461, 155.1440, 165.7058, 169.1280, 204.3764, 204.3951, 302.7024, 319.2278, 319.2654	M-H	C20H32O3	-0.31	442147	367135	493870	394055	667025	426724	450495	433638	351085	591620	323545	302688	415264	300604	347742	302404	276992	253167	452583
FT3172NR	271.228	11.437	neg	8-Hydroxypalmitic acid	1980	https://cloud.oebiotech.com/#/lm/network/1980	HMDB0112186		LMFA01050541	15569773							83921-07-7	C(CCCCCCC(O)CCCCCCCC)(=O)O	KMEKMXBMYZGGDT-UHFFFAOYSA-N	Lipids and lipid-like molecules	Fatty Acyls	Fatty acids and conjugates	Level 1	68.81	89.89	65.75	73.5539, 80.0959, 107.8237, 127.1126, 204.3950, 225.2227, 253.2181, 269.2145, 271.2282, 272.2323	M-H	C16H32O3	-0.37	7.15619e+06	6.28594e+06	6.02244e+06	5.89671e+06	1.121e+07	9.59159e+06	8.56727e+06	8.60927e+06	9.95391e+06	1.10303e+07	7.59732e+06	369061	7.40099e+06	6.8576e+06	4.75213e+06	450804	291878	295556	1.8358e+06
FT4490PR	338.087	4.113	pos	2,8-Dihydroxyquinoline-beta-D-glucuronide	51444	https://cloud.oebiotech.com/#/lm/network/51444	HMDB0011658	62403		53481014				145209				O[C@H]1[C@H](OC2=NC3=C(C=CC=C3O)C=C2)O[C@@H]([C@@H](O)[C@@H]1O)C(O)=O	YQBCNQXCTHWJOK-DKBOKBLXSA-N	Organic oxygen compounds	Organooxygen compounds	Carbohydrates and carbohydrate conjugates	Level 1	68.81	89.75	73.29	103.0395, 113.0243, 131.0338, 159.0289, 162.0550, 162.0704, 175.0343, 237.1724, 283.2308, 338.0870	M+H	C15H15NO8	-0.59	159838	136631	205855	162027	36631.5	822963	781400	755735	772072	113182	0	0	0	0	0	0	0	0	386946
FT3236NR	275.023	4.19	neg	3-[4-methoxy-3-(sulfooxy)phenyl]propanoic acid	144412	https://cloud.oebiotech.com/#/lm/network/144412	HMDB0131144	827476		49844179								COC1=C(OS(O)(=O)=O)C=C(CCC(O)=O)C=C1	QZIYZVFIROFZCV-UHFFFAOYSA-N	Organic acids and derivatives	Organic sulfuric acids and derivatives	Arylsulfates	Level 1	68.76	90.56	67.64	69.8019, 69.8479, 75.8273, 79.9573, 93.2868, 115.6348, 151.0747, 193.0508, 195.0668, 275.0237	M-H	C10H12O7S	-0.73	284524	392027	255781	337635	488492	562693	883399	429455	492212	581454	223177	156765	280058	151269	256106	295747	284099	200192	297778
FT5817PR	508.34	11.772	pos	PE(20:1/0:0)	21181	https://cloud.oebiotech.com/#/lm/network/21181	HMDB0011512	62297	LMGP02050020	52925139								[C@](COP(=O)(O)OCCN)([H])(O)COC(CCCCCCCCC/C=C\CCCCCCCC)=O	JEAGLCKGAKACCE-OPSAWKISSA-N	Lipids and lipid-like molecules	Glycerophospholipids	Glycerophosphoethanolamines	Level 1	68.74	97.16	64.78	153.1080, 160.5171, 183.9435, 293.2844, 301.9034, 302.6992, 336.3270, 367.3213, 490.3294, 508.3394	M+H	C25H50NO7P	-0.59	1.54213e+06	1.21393e+06	1.30761e+06	1.11487e+06	2.01442e+06	1.48557e+06	1.7062e+06	1.55092e+06	1.34471e+06	1.86403e+06	1.2872e+06	1.36319e+06	1.3689e+06	1.20552e+06	1.20299e+06	1.20745e+06	1.07294e+06	1.12843e+06	1.18181e+06
FT6404NR	554.347	11.009	neg	PC(O-15:0/2:0)	19524	https://cloud.oebiotech.com/#/lm/network/19524		40053	LMGP01020024	24779286				131687				[C@](COP(=O)([O-])OCC[N+](C)(C)C)([H])(OC(C)=O)COCCCCCCCCCCCCCCC	HHOGWFNRRRCYSF-RUZDIDTESA-N	Lipids and lipid-like molecules	Glycerophospholipids	Glycerophosphocholines	Level 2	68.73	96.26	39.3257	269.2487, 270.2517, 273.6340, 274.7165, 309.5345, 494.3257, 495.3278, 554.3467, 554.4493, 555.3490	M+FA-H	C25H52NO7P	-1.08	9.08133e+06	8.40924e+06	7.01037e+06	6.81605e+06	1.1929e+07	1.10087e+07	9.05799e+06	1.00918e+07	9.72237e+06	1.06646e+07	3.14328e+06	5.96267e+06	4.66828e+06	5.40294e+06	5.73559e+06	4.59475e+06	5.23304e+06	5.46409e+06	9.75811e+06
FT3761NR	299.259	12.439	neg	3R-hydroxy-octadecanoic acid	3150	https://cloud.oebiotech.com/#/lm/network/3150	HMDB0010737	74648	LMFA02000196	5312838								C(C[C@H](O)CCCCCCCCCCCCCCC)(=O)O	POMQYTSPMKEQNB-QGZVFWFLSA-N	Lipids and lipid-like molecules	Fatty Acyls	Fatty acids and conjugates	Level 1	68.7	88.83	64.78	82.7246, 87.6708, 101.1973, 104.2222, 148.1378, 157.1232, 159.7631, 282.9951, 299.0272, 299.2592	M-H	C18H36O3	-0.33	179608	135689	163049	153612	114844	70637.8	118157	43373.3	99399.9	214144	212854	194212	265541	231523	169953	272389	200554	281126	192143
FT4460NR	337.2	10.066	neg	Panaquinquecol 1	6396	https://cloud.oebiotech.com/#/lm/network/6396	HMDB0038035	92809	LMFA05000686	5320688							133921-57-0	C=CC(C#CC#CCC(C(OC)CCCCCCC)O)O	QSLYECSTHSYXDL-UHFFFAOYSA-N	Lipids and lipid-like molecules	Fatty Acyls	Fatty alcohols	Level 1	68.67	87.82	93.55	139.4338, 176.1626, 184.4224, 201.3465, 234.8696, 269.1305, 269.2125, 328.7088, 337.1997, 337.2395	M+FA-H	C18H28O3	5.93	367387	379729	368241	331061	557594	494022	515226	466052	508775	523256	345561	284031	326509	332216	326932	319119	335804	275760	328753
FT0502NR	119.035	0.815	neg	Erythrose	257720	https://cloud.oebiotech.com/#/lm/network/257720	HMDB0002649	289		94176	C01796						1758-51-6	C(C(C(C=O)O)O)O	YTBSYETUWUMLBZ-IUYQGCFVSA-N	Organic oxygen compounds	Organooxygen compounds	Carbohydrates and carbohydrate conjugates	Level 1	68.66	97.4	58.81	78.8495, 99.0088, 101.0243, 113.4987, 117.0187, 118.9422, 119.0148, 119.0349, 120.0383, 130.3286	M-H	C4H8O4	0.42	1.84325e+07	2.44322e+07	2.79361e+07	2.26359e+07	1.81261e+07	1.4524e+07	1.85895e+07	1.69033e+07	2.0687e+07	2.10668e+07	2.8273e+07	2.72058e+07	1.8349e+07	1.18912e+07	2.34951e+07	1.85958e+07	2.69796e+07	2.51031e+07	2.01358e+07
FT1118PR	145.05	1.377	pos	3-hexenedioic acid	2899	https://cloud.oebiotech.com/#/lm/network/2899	HMDB0000393	349706	LMFA01170087	5351896				86952			29311-53-3	C(=O)(O)C/C=C/CC(=O)O	YHGNXQAFNHCBTK-OWOJBTEDSA-N	Lipids and lipid-like molecules	Fatty Acyls	Fatty acids and conjugates	Level 1	68.62	96.14	80.66	117.0705, 118.9678, 121.9664, 121.9758, 122.0198, 127.0391, 128.9509, 145.0501, 145.0651, 145.1020	M+H	C6H8O4	-1.38	5.42099e+06	5.89174e+06	5.80285e+06	5.72815e+06	6.0551e+06	4.05806e+06	5.59778e+06	5.89942e+06	5.50559e+06	4.95472e+06	5.42038e+06	5.47266e+06	3.96044e+06	5.5056e+06	5.17952e+06	5.7196e+06	6.19509e+06	5.7538e+06	5.54419e+06
FT1643PR	173.042	0.746	pos	Xylose	534854	https://cloud.oebiotech.com/#/lm/network/534854											58-86-6	O=CC(O)C(O)C(O)CO	PYMYPHUHKUWMLA-VPENINKCSA-N	Organic oxygen compounds	Organooxygen compounds	Carbohydrates and carbohydrate conjugates	Level 1	68.59	90.86	62.9	149.9605, 155.0701, 172.9567, 172.9968, 173.0059, 173.0421, 173.0785, 173.0948, 173.1300, 174.0456	M+Na	C5H10O5	-1.16	2.21193e+07	1.91494e+07	2.2515e+07	2.81002e+07	1.77704e+07	2.44149e+07	2.54372e+07	2.38291e+07	2.41089e+07	2.22041e+07	3.00725e+07	2.67351e+07	3.17435e+07	2.85768e+07	2.52583e+07	2.59049e+07	2.16033e+07	2.66713e+07	2.19402e+07
FT2254NR	229.012	0.738	neg	D-Ribose 5-phosphate	47647	https://cloud.oebiotech.com/#/lm/network/47647	HMDB0001548			440101	C03736			18189			34980-65-9	O[C@H]1O[C@H](COP(O)(O)=O)[C@@H](O)[C@H]1O	KTVPXOYAKDPRHY-AIHAYLRMSA-N	Organic oxygen compounds	Organooxygen compounds	Carbohydrates and carbohydrate conjugates	Level 1	68.59	96.06	65.35	173.0093, 175.0228, 191.0192, 210.9818, 211.0016, 228.8021, 228.9473, 228.9677, 228.9929, 229.0158	M-H	C5H11O8P	1.31	5.00285e+06	5.091e+06	4.66469e+06	3.44385e+06	4.33208e+06	5.70365e+06	3.76906e+06	4.97442e+06	5.35798e+06	5.72262e+06	4.51527e+06	3.46188e+06	2.56557e+06	3.69639e+06	4.0055e+06	6.54207e+06	4.46856e+06	6.03771e+06	5.51584e+06
FT2770NR	253.108	6.686	neg	4-methyl-5-carboxyethyl-2-furanpentanoic acid	2664	https://cloud.oebiotech.com/#/lm/network/2664			LMFA01150054	134812137								C(C(O)=O)CC1=C(C)C=C(CCCCC(=O)O)O1	VVSJZDOVZWFSID-UHFFFAOYSA-N	Lipids and lipid-like molecules	Fatty Acyls	Fatty acids and conjugates	Level 1	68.53	91.92	65.03	148.9598, 153.0147, 186.7723, 191.1076, 196.6474, 209.1196, 218.4964, 235.0974, 253.1084, 253.1393	M-H	C13H18O5	-0.4	399881	303422	267596	320730	771093	1.11705e+06	665423	876507	637231	596089	20893.1	30211.4	9220.68	56526.2	45853.3	28814.6	46706.5	32995.4	313440
FT3381NR	281.176	9.54	neg	7-Hydroxycostol	58960	https://cloud.oebiotech.com/#/lm/network/58960	HMDB0035040	90397		14165818				173709			86703-05-1	CC12CCCC(=C)C1CC(O)(CC2)C(=C)CO	SDWGOFYIBUYAQT-UHFFFAOYSA-N	Lipids and lipid-like molecules	Prenol lipids	Sesquiterpenoids	Level 1	68.53	89.65	65.82	204.3788, 204.3995, 219.1749, 237.1858, 245.1544, 263.1653, 281.1466, 281.1758, 281.2497, 302.6913	M+FA-H	C15H24O2	-0.71	411444	623618	687037	758958	1.00206e+06	753450	916903	708830	594094	729063	849390	616346	633268	817192	579684	452959	338479	363491	347087
FT2264NR	229.048	0.768	neg	3-O-Methyl-D-glucopyranose	201336	https://cloud.oebiotech.com/#/lm/network/201336	HMDB0245958			247323								COC1C(O)C(O)OC(CO)C1O	SCBBSJMAPKXHAH-UHFFFAOYSA-N	Organic oxygen compounds	Organooxygen compounds	Carbohydrates and carbohydrate conjugates	Level 1	68.5	77.47	79.17	169.0987, 171.0064, 173.0092, 211.0016, 228.8043, 228.9273, 228.9695, 228.9903, 228.9946, 229.0136	M+Cl	C7H14O6	0	809691	857063	865472	853820	1.72886e+06	1.91914e+06	2.15982e+06	1.76862e+06	1.55909e+06	2.08532e+06	44582.4	76825.5	60802.7	47223.7	287496	48331.8	53300.4	0	700639
FT1079NR	161.046	1.37	neg	Meglutol	47006	https://cloud.oebiotech.com/#/lm/network/47006	HMDB0000355	3793		1662	C03761			16831			503-49-1	CC(O)(CC(O)=O)CC(O)=O	NPOAOTPXWNWTSH-UHFFFAOYSA-N	Lipids and lipid-like molecules	Fatty Acyls	Fatty acids and conjugates	Level 1	68.47	96.09	70.36	117.0558, 131.0353, 143.0350, 160.8426, 160.8926, 160.9990, 161.0235, 161.0456, 161.8941, 181.0832	M-H	C6H10O5	-0.62	8.0841e+06	8.8787e+06	8.26718e+06	5.306e+06	4.83788e+06	3.18799e+06	8.9184e+06	5.42e+06	5.73015e+06	4.59802e+06	9.09375e+06	8.28479e+06	8.27168e+06	4.44507e+06	5.40946e+06	3.74541e+06	5.34865e+06	5.41408e+06	9.7378e+06
FT5819NR	465.359	13.612	neg	Cholestanetriol	204996	https://cloud.oebiotech.com/#/lm/network/204996	HMDB0250165			71440169								CC(CCCC(C)C(O)(O)O)C1CCC2C3CCC4CCCCC4(C)C3CCC12C	WGZMFEGKNIXYMB-UHFFFAOYSA-N	Lipids and lipid-like molecules	Steroids and steroid derivatives	Bile acids, alcohols and derivatives	Level 1	68.39	81.84	84.96	75.8443, 75.9275, 100.6918, 166.2205, 172.8122, 182.0047, 249.6370, 421.3669, 465.3016, 465.3677	M+FA-H	C27H48O3	-0.64	142416	128321	162446	150262	0	7648.98	0	0	0	3121.2	184873	178408	164590	209026	186143	166877	158707	158664	100845
FT3797PR	291.07	0.773	pos	Ara-HX	202551	https://cloud.oebiotech.com/#/lm/network/202551	HMDB0247301	3022		804							7013-16-3	OCC1OC(C(O)C1O)N1C=NC2=C1N=CN=C2O	UGQMRVRMYYASKQ-UHFFFAOYSA-N	Nucleosides, nucleotides, and analogues	Purine nucleosides	Unclassified	Level 1	68.37	89.77	63.34	219.9177, 222.8795, 232.9074, 233.0206, 245.0250, 291.0699, 291.1064, 291.1596, 291.1928, 291.2267	M+Na	C10H12N4O5	0	3.67188e+06	2.72567e+06	3.95465e+06	4.04935e+06	5.56194e+06	87166.3	0	215902	354046	6.34352e+06	0	62489.2	728724	0	542850	279830	198347	295681	8.4143e+06
FT1424NR	186.056	5.968	neg	trans-3-Indoleacrylic acid	47188	https://cloud.oebiotech.com/#/lm/network/47188	HMDB0000734			5375048				132244			29953-71-7	OC(=O)\C=C\C1=CNC2=C1C=CC=C2	PLVPPLCLBIEYEA-AATRIKPKSA-N	Organoheterocyclic compounds	Indoles and derivatives	Indoles	Level 1	68.35	93.28	65.31	125.0972, 142.0661, 153.7699, 169.6343, 185.9994, 186.0563, 186.1133, 189.4244, 204.3767, 204.3951	M-H	C11H9NO2	-0.54	181741	189448	151766	140563	387112	214095	201357	141994	177994	425646	95456.5	98471.1	151078	88644.1	56418.4	122874	93634.2	59380.4	156548
FT5117NR	389.161	7.038	neg	Dracocephalumoid A	35929	https://cloud.oebiotech.com/#/lm/network/35929			LMPR0104050021									C1[C@@]2(C)[C@@]([H])(CC(=O)C3=C2C(O)=C2O[C@@H](C)CC2=C3O)C(=C)[C@](C)(O)C1	LHBNSQXRORKARD-AZSZCMADSA-N	Benzenoids	Phenanthrenes and derivatives	Unclassified	Level 1	68.34	86.38	68.13	75.6784, 75.8284, 76.0040, 79.1295, 79.1416, 82.6692, 91.0032, 109.5661, 317.1337, 345.1720	M+FA-H	C20H24O5	-0.77	366093	421237	324185	354560	579208	553346	679368	576529	621051	541246	331931	389887	337386	425947	517005	336871	400267	487145	382119
FT5819PR	508.377	11.174	pos	PC(P-18:0/0:0)	19922	https://cloud.oebiotech.com/#/lm/network/19922	HMDB0013122	40405	LMGP01070009	24779527	C04230	mmu00564,mmu04148,mmu05231	Glycerophospholipid metabolism|Efferocytosis|Choline metabolism in cancer	133662				[C@](COP(=O)([O-])OCC[N+](C)(C)C)([H])(O)CO/C=C\CCCCCCCCCCCCCCCC	WBOMIOWRFSPZMC-AYICAFKVSA-N	Lipids and lipid-like molecules	Glycerophospholipids	Glycerophosphocholines	Level 1	68.32	97.93	77.4	347.3670, 508.1064, 508.1215, 508.1987, 508.3765, 508.4414, 508.5115, 508.5577, 508.6013, 509.3795	M+H	C26H54NO6P	-0.79	4.07113e+07	3.94178e+07	4.30103e+07	3.90229e+07	3.19591e+07	2.8604e+07	2.86075e+07	2.52693e+07	2.67227e+07	3.2124e+07	4.95811e+07	5.5278e+07	5.02708e+07	5.01358e+07	4.83306e+07	4.93683e+07	5.05247e+07	4.77577e+07	4.05345e+07
FT2894PR	238.108	4.993	pos	N-Lactoylphenylalanine	83445	https://cloud.oebiotech.com/#/lm/network/83445	HMDB0062175			11075454							183241-73-8	C[C@H](O)C(=O)N[C@@H](CC1=CC=CC=C1)C(O)=O	IIRJJZHHNGABMQ-WPRPVWTQSA-N	Organic acids and derivatives	Carboxylic acids and derivatives	Amino acids, peptides, and analogues	Level 1	68.32	91.94	76.68	120.0710, 120.0810, 160.7419, 164.2809, 166.0864, 192.1019, 204.4025, 209.1853, 238.1079, 238.1493	M+H	C12H15NO4	-0.42	776202	787764	830362	786290	1.90113e+06	1.07638e+06	951143	987419	929950	1.48099e+06	643913	610955	1.34442e+06	461685	489264	1.40501e+06	561475	456656	675770
FT5712NR	453.286	7.531	neg	omega-muricholic acid	45928	https://cloud.oebiotech.com/#/lm/network/45928	HMDB0000364	5353	LMST04010065	5283851	C17727			81299			6830-03-1	C1[C@]2(C)[C@@]3([H])CC[C@]4(C)[C@@]([H])([C@]([H])(C)CCC(O)=O)CC[C@@]4([H])[C@]3([H])[C@@H](O)[C@H](O)[C@]2([H])C[C@H](O)C1	DKPMWHFRUGMUKF-NTPBNISXSA-N	Lipids and lipid-like molecules	Steroids and steroid derivatives	Bile acids, alcohols and derivatives	Level 1	68.3	98.76	75.8	283.1997, 316.9473, 384.9341, 405.2627, 407.1195, 407.2804, 407.4057, 408.2826, 425.2897, 453.2862	M+FA-H	C24H40O5	-1.1	8.99898e+06	6.2514e+06	6.23035e+06	6.83436e+06	2.82393e+07	1.24691e+07	1.50657e+07	1.61195e+07	1.31672e+07	2.39912e+07	1.42477e+06	1.35979e+06	4.28861e+06	1.08464e+06	1.17016e+06	4.42127e+06	1.43175e+06	1.38293e+06	3.907e+06
FT5217PR	422.327	9.679	pos	(12Z,15Z)-10-Hydroxyoctadeca-12,15-dienoylcarnitine	198086	https://cloud.oebiotech.com/#/lm/network/198086	HMDB0241545											CCC=CCC=CCC(O)CCCCCCCCC(=O)OC(CC([O-])=O)C[N+](C)(C)C	PRXCKJGVECBOID-UHFFFAOYSA-N	Lipids and lipid-like molecules	Fatty Acyls	Fatty acid esters	Level 1	68.24	94.52	68.59	118.3993, 126.8436, 170.6560, 174.3335, 184.0735, 204.3905, 235.9218, 302.7212, 337.1663, 422.3265	M+H-H2O	C25H45NO5	0.95	1.35698e+06	1.3826e+06	1.48902e+06	1.43233e+06	2.90569e+06	2.65648e+06	2.48531e+06	2.32295e+06	2.28778e+06	3.26905e+06	624722	690776	545540	861820	700151	708873	744924	784735	1.56487e+06
FT1319PR	156.077	1.077	pos	Urocanic acid	46985	https://cloud.oebiotech.com/#/lm/network/46985	HMDB0000301	298		736715	C00785	mmu00340	Histidine metabolism	30817			104-98-3	OC(=O)\C=C\C1=CNC=N1	LOIYMIARKYCTBW-OWOJBTEDSA-N	Organoheterocyclic compounds	Azoles	Imidazoles	Level 1	68.23	95.45	73.29	138.1003, 138.9943, 150.9697, 155.9747, 156.0211, 156.0424, 156.0655, 156.0772, 156.1023, 157.0983	M+NH4	C6H6N2O2	-1.28	2930734	3.22357e+06	2.78513e+06	2.84773e+06	3.78999e+06	3.50533e+06	3.17843e+06	3.07459e+06	3.1021e+06	3.23365e+06	3.26027e+06	3.16483e+06	3.47073e+06	3.07044e+06	3.08759e+06	4.15728e+06	2620128	3.17892e+06	2.87708e+06
FT5580NR	438.3	10.885	neg	PE(O-16:0/0:0)	21237	https://cloud.oebiotech.com/#/lm/network/21237		46716	LMGP02060002	42607466				78390				[C@](COP(=O)(O)OCCN)([H])(O)COCCCCCCCCCCCCCCCC	OKXWJISJKQKUTN-OAQYLSRUSA-N	Lipids and lipid-like molecules	Glycerophospholipids	Glycerophosphoethanolamines	Level 1	68.23	97.52	74.82	131.5299, 140.0118, 143.2820, 225.8052, 230.9092, 258.5701, 377.2462, 420.1373, 438.2004, 438.2993	M-H	C21H46NO6P	-1.6	1.81784e+06	1.86528e+06	1.8912e+06	1.56078e+06	1.95146e+06	1.44435e+06	1.40365e+06	1.47948e+06	1.5733e+06	1.71381e+06	1.91786e+06	1.66425e+06	1.92029e+06	1.85736e+06	1.5743e+06	1.85879e+06	1.5734e+06	1.47151e+06	1.81396e+06
FT4201PR	314.196	6.424	pos	3,8-Dihydroxy-6-methoxy-7(11)-eremophilen-12,8-olide	64633	https://cloud.oebiotech.com/#/lm/network/64633	HMDB0041551	95934		85265509				174828				COC1C2=C(C)C(=O)OC2(O)CC2CCC(O)C(C)C12C	PVRCOBIICILOMH-UHFFFAOYSA-N	Lipids and lipid-like molecules	Prenol lipids	Terpene lactones	Level 1	68.21	89.72	71.79	178.3808, 193.0868, 195.0656, 205.0869, 221.1178, 236.0738, 247.4166, 261.1493, 302.6924, 302.7301	M+NH4	C16H24O5	-0.32	367626	357866	389774	363732	0	0	0	0	0	0	670916	524873	1.084e+06	558985	558655	1.26091e+06	435574	620567	541277
FT3604NR	293.212	10.454	neg	10,13-dihydroxy-9Z,12Z-octadecadienoic acid	3308	https://cloud.oebiotech.com/#/lm/network/3308			LMFA02000357									C(/O)(=C\CCCCCCCC(O)=O)\C/C=C(/O)\CCCCC	UOCYOYPCAPYJLN-VKESVQGDSA-N	Lipids and lipid-like molecules	Fatty Acyls	Lineolic acids and derivatives	Level 1	68.2	88.72	78.67	223.1338, 236.1054, 249.1885, 256.1309, 274.1117, 275.2035, 277.2319, 293.1812, 293.2122, 302.6938	M-H2O-H	C18H32O4	-2.39	991889	760869	787426	748763	2.08693e+06	757057	625725	565422	649474	2.10345e+06	349535	208304	334601	376219	287163	490158	401932	393356	636195
FT3338NR	279.233	10.22	neg	4-nonenal	6508	https://cloud.oebiotech.com/#/lm/network/6508	HMDB0032535	75322	LMFA06000043	5283337							2277-16-9	C(CC/C=C/CCC([H])=O)C	QPULDJYQYDGZEI-AATRIKPKSA-N	Organic oxygen compounds	Organooxygen compounds	Carbonyl compounds	Level 1	68.17	89	71.37	151.4499, 162.1544, 179.1076, 237.1945, 237.2223, 237.2439, 270.3214, 279.1619, 279.1975, 279.2325	2M-H	C9H16O	-0.36	388296	384766	364451	288145	1.13773e+06	192133	223851	343371	334888	1.22884e+06	20610	108222	132380	20193.8	81355.3	118340	26745	158103	157919
FT5631PR	482.324	10.108	pos	Palmitoyl Ara-C	209975	https://cloud.oebiotech.com/#/lm/network/209975	HMDB0256087			317641								CCCCCCCCCCCCCCCC(=O)NC1=NC(=O)N(C=C1)C1OC(CO)C(O)C1O	XEFNBUBDJCJOGM-UHFFFAOYSA-N	Nucleosides, nucleotides, and analogues	Pyrimidine nucleosides	Unclassified	Level 1	68.17	93.95	73.32	302.7198, 357.2957, 464.3143, 482.0734, 482.1565, 482.3243, 482.3850, 482.4834, 482.5290, 483.3275	M+H	C25H43N3O6	-3.52	11285001	9.49522e+06	1.04897e+07	9.4716e+06	1.47978e+07	1.6936e+07	1.60727e+07	1.68051e+07	1.52579e+07	1.44227e+07	6.46014e+06	6.51914e+06	4.66707e+06	7.35245e+06	8.14251e+06	4.63718e+06	5.18803e+06	5.47446e+06	9.19978e+06
FT5035PR	398.327	9.753	pos	13-Hydroxyhexadecanoylcarnitine	198011	https://cloud.oebiotech.com/#/lm/network/198011	HMDB0241467											CCCC(O)CCCCCCCCCCCC(=O)OC(CC([O-])=O)C[N+](C)(C)C	VWFCYRVONBYVPZ-UHFFFAOYSA-N	Lipids and lipid-like molecules	Fatty Acyls	Fatty acid esters	Level 1	68.15	99.42	55.15	319.1954, 337.2019, 339.2530, 398.2043, 398.2281, 398.3266, 398.4525, 398.4792, 399.3309, 400.3258	M+H-H2O	C23H45NO5	0.75	1.37588e+07	1.36984e+07	1.35771e+07	1.47108e+07	2.06971e+07	1.69159e+07	1.62148e+07	1.56074e+07	1.39665e+07	2.08882e+07	1.02438e+07	1.07929e+07	8.01511e+06	1.08987e+07	1.23493e+07	8.73403e+06	1.23465e+07	1.32605e+07	1.47409e+07
FT5785NR	461.328	11.368	neg	paricalcitol	46469	https://cloud.oebiotech.com/#/lm/network/46469	HMDB0015046	57925	LMST04030163	5281104	C08127			7931	R-MMU-1430728,R-MMU-196791,R-MMU-556833,R-MMU-8957322	Metabolism|Vitamin D (calciferol) metabolism|Metabolism of lipids|Metabolism of steroids	131918-61-1	C1CC/C(=C\C=C2\C[C@H](C[C@H](O)C\2)O)/[C@]2([H])CC[C@]([H])([C@@H](/C=C/[C@H](C)C(O)(C)C)C)[C@]21C	BPKAHTKRCLCHEA-UBFJEZKGSA-N	Lipids and lipid-like molecules	Steroids and steroid derivatives	Vitamin D and derivatives	Level 1	68.14	94.33	61.9	114.6929, 124.7153, 163.5155, 174.2164, 245.2810, 277.2175, 302.6867, 417.3376, 461.3256, 478.1417	M+FA-H	C27H44O3	-1.52	919703	781407	544196	719769	1.49886e+06	1.33684e+06	1.05878e+06	1.19661e+06	1.11368e+06	1.32995e+06	272972	372840	324914	330612	346256	330269	354978	373512	787541
FT4943PR	385.207	4.314	pos	Thr-Thr-Phe	263847	https://cloud.oebiotech.com/#/lm/network/263847		21277		145458211								CC(C(C(=O)NC(C(C)O)C(=O)NC(CC1=CC=CC=C1)C(=O)O)N)O	QJIODPFLAASXJC-JHYOHUSXSA-N	Organic acids and derivatives	Carboxylic acids and derivatives	Amino acids, peptides, and analogues	Level 1	68.14	88.26	93.03	219.1241, 235.1186, 251.1490, 279.1433, 297.1557, 327.2006, 339.2022, 367.1960, 385.1471, 385.2059	M+NH4	C17H25N3O6	3.12	936353	774125	726258	750434	0	0	0	0	0	0	2.12669e+06	1.70066e+06	5.51109e+06	1.91186e+06	1.14005e+06	5.2965e+06	862343	1.10807e+06	163280
FT2811NR	255.16	9.183	neg	Monomenthyl succinate	59934	https://cloud.oebiotech.com/#/lm/network/59934	HMDB0036143	91299		10199004				169181			188709-97-9	CC(C)C1CCC(C)CC1OC(=O)CCC(O)=O	BLILOGGUTRWFNI-UHFFFAOYSA-N	Lipids and lipid-like molecules	Prenol lipids	Monoterpenoids	Level 1	68.12	97.62	55.76	125.1559, 165.2393, 186.9293, 193.1593, 211.1705, 237.1499, 255.1294, 255.1603, 255.1832, 255.2335	M-H	C14H24O4	-0.78	974037	975298	1.05202e+06	1.32194e+06	1.16046e+06	1.09157e+06	1.08267e+06	1.0568e+06	1.12481e+06	820027	983690	949405	4.01687e+06	3.19697e+06	813329	1.11161e+06	926234	2.99037e+06	1.12126e+06
FT5215PR	421.168	4.365	pos	Lamioside	35311	https://cloud.oebiotech.com/#/lm/network/35311		41163	LMPR0102070018	443328	C11645			6365				C(=O)(O[C@@]1(C)C[C@@H](O)[C@]2(O)C(C)=CO[C@@H](O[C@H]3[C@H](O)[C@H]([C@H](O)[C@H](O3)CO)O)[C@@]21[H])C	KPUSIQDGYABESP-CJHMEAONSA-N	Lipids and lipid-like molecules	Prenol lipids	Terpene glycosides	Level 1	68.06	87.25	84.77	105.2947, 122.9565, 195.2474, 204.3917, 252.2191, 305.1572, 363.1624, 417.8282, 421.1681, 421.3112	M+H	C18H28O11	4.99	548847	445075	405324	397115	0	0	0	0	0	0	1.10717e+06	1.10401e+06	2.33559e+06	1.20894e+06	586338	1.93001e+06	507768	596992	241214
FT2136NR	223.17	11.175	neg	10Z,12E-tetradecadienoic acid	746	https://cloud.oebiotech.com/#/lm/network/746		34916	LMFA01030251	5312403								C(CCCCCCCC/C=C\C=C\C)(=O)O	LVRDWSMHAOIPMQ-IAROGAJJSA-N	Lipids and lipid-like molecules	Fatty Acyls	Fatty acids and conjugates	Level 1	68.05	91.29	63.69	154.9901, 205.1607, 223.0281, 223.1339, 223.1428, 223.1704, 223.1958, 223.9781, 224.1734, 233.8832	M-H	C14H24O2	-0.45	412895	478624	384816	396600	1.18137e+06	624739	749247	730361	808769	1.10668e+06	164590	169358	102381	170375	194022	142180	108636	198481	362430
FT1247NR	173.009	0.779	neg	Isocitric acid	46922	https://cloud.oebiotech.com/#/lm/network/46922	HMDB0000193	3328		1198	C00311	mmu00020,mmu00630,mmu04922,mmu05230	Citrate cycle (TCA cycle)|Glyoxylate and dicarboxylate metabolism|Glucagon signaling pathway|Central carbon metabolism in cancer	30887			320-77-4	OC(C(CC(O)=O)C(O)=O)C(O)=O	ODBLHEXUDAPZAU-UHFFFAOYSA-N	Organic acids and derivatives	Carboxylic acids and derivatives	Tricarboxylic acids and derivatives	Level 1	68	99.17	75.47	142.9984, 154.9983, 155.0461, 156.0295, 172.8425, 173.0090, 173.0262, 173.0559, 173.0807, 173.8428	M-H2O-H	C6H8O7	-2.89	1.17165e+07	1.3939e+07	1.45035e+07	1.45244e+07	1.36657e+07	1.59487e+07	1.77403e+07	1.40428e+07	1.38696e+07	1.78001e+07	1.33102e+07	1.29818e+07	1.2101e+07	1.21216e+07	1.24542e+07	1.42678e+07	1.27527e+07	1.34372e+07	15667810
FT4984NR	377.07	6.115	neg	Enterolactone 3'-sulfate	197161	https://cloud.oebiotech.com/#/lm/network/197161	HMDB0240505											[H][C@@]1(CC2=CC(O)=CC=C2)COC(=O)[C@@]1([H])CC1=CC(OS(O)(=O)=O)=CC=C1	CGSFDOCYHBJLFW-PBHICJAKSA-N	Lignans, neolignans and related compounds	Furanoid lignans	Tetrahydrofuran lignans	Level 1	67.97	92.38	61.5	193.7444, 204.3768, 204.3960, 253.1227, 290.0439, 297.1121, 298.1183, 308.9199, 334.0923, 377.0705	M-H	C18H18O7S	-0.8	494142	470458	312090	531043	1.30268e+06	1.01108e+06	1037081	1.03558e+06	703117	1.1757e+06	0	0	0	0	0	0	0	0	708356
FT1165PR	147.077	1.082	pos	Pyrroline hydroxycarboxylic acid	47543	https://cloud.oebiotech.com/#/lm/network/47543	HMDB0001369	284		1059	C04281	mmu00330	Arginine and proline metabolism	27391			22573-88-2	OC1CC(N=C1)C(O)=O	WFOFKRKDDKGRIK-UHFFFAOYSA-N	Organic acids and derivatives	Carboxylic acids and derivatives	Amino acids, peptides, and analogues	Level 1	67.96	98.8	68.24	130.0863, 147.0442, 147.0548, 147.0799, 147.0938, 147.1163, 148.0051, 148.0426, 148.0742, 153.9775	M+NH4	C5H7NO3	-1.36	1.92841e+07	1.86008e+07	1.98469e+07	1.78349e+07	2.09549e+07	2.52025e+07	2.48082e+07	1.92228e+07	2.02563e+07	1.93754e+07	1.99987e+07	2.1501e+07	1.80596e+07	2.3537e+07	1.94305e+07	2.03068e+07	1.90254e+07	2.08288e+07	2.01511e+07
FT2566NR	243.197	11.244	neg	2-Hydroxymyristic acid	1950	https://cloud.oebiotech.com/#/lm/network/1950	HMDB0002261	6579	LMFA01050484	1563				59270			2507-55-3	C(C(O)CCCCCCCCCCCC)(O)=O	JYZJYKOZGGEXSX-UHFFFAOYSA-N	Lipids and lipid-like molecules	Fatty Acyls	Fatty acids and conjugates	Level 1	67.94	91.4	60.89	137.3330, 161.7451, 197.1908, 199.5029, 199.7250, 204.3877, 234.4597, 243.1967, 244.2000, 261.9384	M-H	C14H28O3	0	385992	528049	487524	375255	540442	584562	588181	664237	389163	681511	341621	492638	479023	490409	420532	405770	465787	481872	443822
FT3560NR	291.16	10.537	neg	Acetylbalchanolide	60371	https://cloud.oebiotech.com/#/lm/network/60371	HMDB0036693			131752039								CC1C2C(OC1=O)\C=C(C)\CC\C=C(C)\CC2OC(C)=O	MNQOAYZWZSDAKZ-BBYAVRKXSA-N	Lipids and lipid-like molecules	Prenol lipids	Terpene lactones	Level 1	67.94	88.53	64.22	175.3264, 178.1038, 219.1763, 235.1715, 245.1546, 263.1653, 263.1938, 291.1236, 291.1604, 291.2329	M-H	C17H24O4	-0.34	519876	681923	587716	770689	615845	738529	642215	1.08946e+06	515209	636677	738303	811025	873678	662736	653514	664152	603135	664782	755037
FT4740NR	357.062	7.207	neg	Succinyldisalicylic acid	205794	https://cloud.oebiotech.com/#/lm/network/205794	HMDB0251143											OC(=O)C1=CC=CC=C1OC(=O)CCC(=O)OC1=CC=CC=C1C(O)=O	PREOBXYMXLETCA-UHFFFAOYSA-N	Organic acids and derivatives	Carboxylic acids and derivatives	Tetracarboxylic acids and derivatives	Level 1	67.93	94.61	61.75	121.0297, 137.0628, 169.0316, 204.3876, 205.3148, 225.0585, 230.8131, 313.0708, 349.7391, 357.0619	M-H	C18H14O8	-0.84	374582	468957	494556	465270	479629	544849	662914	854769	448667	501783	650028	633885	541806	547569	404028	476029	488598	498936	481817
FT3712PR	286.201	5.307	pos	Octenoyl-L-carnitine	197321	https://cloud.oebiotech.com/#/lm/network/197321	HMDB0240723			129692230								CCCCCC=CC(=O)C(O)(CC([O-])=O)C[N+](C)(C)C	SMMAHUIWWIEZRB-UHFFFAOYSA-N	Organic acids and derivatives	Keto acids and derivatives	Medium-chain keto acids and derivatives	Level 1	67.87	96.89	64.52	97.1012, 113.9638, 190.3241, 204.3978, 227.1278, 244.9869, 254.3796, 284.0711, 285.9817, 286.2013	M+H	C15H27NO4	-0.35	498138	656181	720952	528737	1.43324e+06	957944	1.06032e+06	917589	971810	1.06902e+06	221426	220391	332779	255940	183866	231317	259855	276401	594477
FT2812NR	255.16	8.753	neg	(6R,8Z)-6-Hydroxy-3-oxotetradecenoic acid	83546	https://cloud.oebiotech.com/#/lm/network/83546	HMDB0062363			134819281								CCCCC\C=C/C[C@H](O)CCC(=O)CC(O)=O	JVEAMJNRAYIMIF-DGMVEKRQSA-N	Lipids and lipid-like molecules	Fatty Acyls	Fatty acids and conjugates	Level 1	67.85	96.96	69.93	152.4463, 186.9296, 193.1596, 211.1700, 236.9616, 237.1495, 237.1769, 255.1602, 255.2329, 256.1645	M-H	C14H24O4	-0.78	1.41652e+06	950055	1.36587e+06	1.19261e+06	2.93536e+06	2.60605e+06	2.25087e+06	2.36188e+06	1.90129e+06	2.9627e+06	592247	476192	731931	547885	572428	782365	581215	441597	1.10683e+06
FT3373NR	281.114	4.951	neg	N-Acetyl-5-methoxykynuramine	83619	https://cloud.oebiotech.com/#/lm/network/83619	HMDB0062497			390658							52450-39-2	COC1=CC=C(N)C(=C1)C(=O)CCNC(C)=O	RJQIZOKNUKRKTP-UHFFFAOYSA-N	Organic oxygen compounds	Organooxygen compounds	Carbonyl compounds	Level 1	67.85	91.11	73.47	75.8463, 113.2279, 185.2989, 195.1141, 204.3888, 221.3126, 237.1248, 239.1048, 281.1140, 281.1466	M+FA-H	C12H16N2O3	-0.36	289311	274333	273298	256605	520901	709995	676331	928342	771752	570097	100571	56764.4	159457	47849.5	46320.2	168185	10954.6	22938.4	384287
FT1600NR	195.139	9.668	neg	Cucujolide II	7774	https://cloud.oebiotech.com/#/lm/network/7774		97390	LMFA07040033	10867249								C1(O[C@H](C)CCCCCCC=CC1)=O	IIBFPGGSICFOHJ-BPOWMSRESA-N	Phenylpropanoids and polyketides	Macrolides and analogues	Unclassified	Level 1	67.84	92.93	60.93	179.1070, 179.8402, 179.8571, 184.5163, 194.9061, 195.1390, 195.1936, 196.1422, 198.4623, 204.3813	M-H	C12H20O2	0	270477	300386	245185	334052	443478	945750	666418	430873	468199	786926	1.00556e+06	1.0814e+06	483352	806716	550304	925913	703682	686034	779093
FT5680NR	449.364	13.77	neg	5beta-Cholestane-3alpha,12alpha-diol	46425	https://cloud.oebiotech.com/#/lm/network/46425		84843	LMST04030111	5284269								C1[C@]2(C)[C@@]3([H])C[C@H](O)[C@]4(C)[C@@]([H])([C@]([H])(C)CCCC(C)C)CC[C@@]4([H])[C@]3([H])CC[C@]2([H])C[C@H](O)C1	XXGBPWONQCELLQ-QLSUIZBQSA-N	Lipids and lipid-like molecules	Steroids and steroid derivatives	Cholestane steroids	Level 1	67.83	98.04	59.67	204.3962, 302.7162, 309.2468, 378.0915, 387.3643, 405.3760, 413.3437, 431.3566, 449.2917, 449.3641	M+FA-H	C27H48O2	-1.11	1.0591e+06	1.15426e+06	959665	910970	266994	234616	257845	165532	171285	239284	1.44521e+06	1.96059e+06	1.27837e+06	1.78959e+06	1.52586e+06	1.53492e+06	1.57235e+06	1.62241e+06	1.18584e+06
FT4934PR	384.115	3.363	pos	Succinyladenosine	47295	https://cloud.oebiotech.com/#/lm/network/47295	HMDB0000912	5867		20849086				71169			4542-23-8	OC[C@H]1O[C@H]([C@H](O)[C@@H]1O)N1C=NC2=C(N[C@@H](CC(O)=O)C(O)=O)N=CN=C12	VKGZCEJTCKHMRL-VWJPMABRSA-N	Nucleosides, nucleotides, and analogues	Purine nucleosides	Unclassified	Level 1	67.78	89.14	61.18	110.3691, 125.1143, 131.9465, 136.0619, 162.0773, 187.5511, 234.0640, 252.0728, 384.1150, 394.1875	M+H	C14H17N5O8	-0.52	294999	263821	281675	305351	438081	534203	490802	472356	445613	413336	248726	160190	342712	204981	191083	335792	266770	190116	360073
FT0833NR	144.067	2.478	neg	Isobutyrylglycine	47184	https://cloud.oebiotech.com/#/lm/network/47184	HMDB0000730	5698		10855600				70979			15926-18-8	CC(C)C(=O)NCC(O)=O	DCICDMMXFIELDF-UHFFFAOYSA-N	Organic acids and derivatives	Carboxylic acids and derivatives	Amino acids, peptides, and analogues	Level 1	67.77	97.92	59.32	76.0575, 79.4152, 80.5900, 83.0503, 97.0448, 100.0769, 101.0607, 115.2573, 144.0461, 144.0665	M-H	C6H11NO3	0	6.94253e+06	8.38206e+06	6.4305e+06	6.17577e+06	1.3708e+07	1.44188e+07	1.38902e+07	1.34503e+07	1.09403e+07	1.25106e+07	3.32145e+06	4.05604e+06	2.51471e+06	4.66876e+06	5.10909e+06	4.10201e+06	6.23721e+06	6.61398e+06	1.03329e+07
FT3417PR	269.138	7.361	pos	3,4-dimethyl-5-carboxyethyl-2-furanpentanoic acid	2665	https://cloud.oebiotech.com/#/lm/network/2665			LMFA01150055	86080377								C(C(O)=O)CC1=C(C)C(C)=C(CCCCC(=O)O)O1	KLVVTPGUDQKTHU-UHFFFAOYSA-N	Lipids and lipid-like molecules	Fatty Acyls	Fatty acids and conjugates	Level 1	67.77	90.72	62.68	204.3865, 204.4057, 207.1025, 209.1174, 251.1276, 251.2014, 269.1372, 269.1898, 269.2193, 269.2489	M+H	C14H20O5	-0.74	421529	372076	390411	364486	878048	1.01132e+06	925939	964610	898243	915369	109852	81762.7	104125	48861	40984.8	48131.8	107382	32878.1	394001
FT3424NR	283.192	9.867	neg	Tetranorprostanedioic acid	212358	https://cloud.oebiotech.com/#/lm/network/212358	HMDB0258926											OC(=O)CCCCCCCC1CCCC1CCC(O)=O	VDSTWEBFEFGHLI-UHFFFAOYSA-N	Lipids and lipid-like molecules	Fatty Acyls	Fatty acids and conjugates	Level 1	67.76	96.46	56.8	215.1652, 221.1909, 239.2016, 265.1812, 283.1534, 283.1921, 283.2639, 284.1938, 302.6736, 302.7077	M-H	C16H28O4	-0.35	2.38858e+06	2.00866e+06	2.11297e+06	1.93867e+06	3.71417e+06	3.12779e+06	3.14748e+06	3.05198e+06	2.9203e+06	4.14935e+06	1.71729e+06	1.507e+06	2.2305e+06	1.68363e+06	1.36036e+06	2.13821e+06	1.64846e+06	1.69165e+06	1.87889e+06
FT2574PR	219.138	8.154	pos	2-[5]-ladderane ethanoic acid	2598	https://cloud.oebiotech.com/#/lm/network/2598			LMFA01140081	137323820								C(C(O)=O)C1C2C3C4C5CCC5C4C3C2C1	DZIBLSUVSGTNGQ-UHFFFAOYSA-N	Organic acids and derivatives	Carboxylic acids and derivatives	Carboxylic acids	Level 1	67.75	91.25	63.81	201.1275, 201.1475, 203.1432, 204.3992, 219.1024, 219.1176, 219.1387, 219.1752, 219.2051, 219.2121	M+H	C14H18O2	-0.46	1.34519e+06	997741	1.06339e+06	1.0131e+06	1.76864e+06	2.24982e+06	2.56784e+06	2.23378e+06	2.15347e+06	1.98429e+06	663083	576379	633419	445082	511346	534744	631144	587270	784377
FT1994NR	215.165	7.991	neg	12-Hydroxydodecanoic acid	1684	https://cloud.oebiotech.com/#/lm/network/1684	HMDB0002059	6465	LMFA01050039	79034	C08317			39567	R-MMU-1430728,R-MMU-211859,R-MMU-211897,R-MMU-211935,R-MMU-211945	Metabolism|Biological oxidations|Cytochrome P450 - arranged by substrate type|Fatty acids|Phase I - Functionalization of compounds	505-95-3	C(CCCCCCCCCO)CC(=O)O	ZDHCZVWCTKTBRY-UHFFFAOYSA-N	Organic acids and derivatives	Hydroxy acids and derivatives	Medium-chain hydroxy acids and derivatives	Level 1	67.71	92.83	57.62	72.6159, 75.6566, 75.7180, 136.3140, 201.3124, 204.3766, 204.3949, 215.0524, 215.1284, 215.1652	M-H	C12H24O3	0	234728	232525	189689	216932	313048	332800	331818	255450	447079	407373	425012	314422	339667	336433	239297	279354	349833	335615	246194
FT5097PR	405.198	3.525	pos	Tetraazacyclododecanetetraacetic acid	211419	https://cloud.oebiotech.com/#/lm/network/211419	HMDB0257787			67348270								OC(=O)CC1(CC(O)=O)CCCCCCNNNNC1(CC(O)=O)CC(O)=O	HMBBALYNQVZQPZ-UHFFFAOYSA-N	Organic acids and derivatives	Carboxylic acids and derivatives	Tetracarboxylic acids and derivatives	Level 2	67.71	95.86	38.0936	173.1285, 187.0718, 201.1234, 205.0818, 251.9610, 265.4624, 316.1508, 371.8489, 388.6416, 405.1981	M+H	C16H28N4O8	-0.49	1.16001e+06	1.49696e+06	1.12248e+06	1.10247e+06	1.54692e+06	1.62337e+06	989927	1.23776e+06	1.01105e+06	1.68911e+06	1.19271e+06	1.15548e+06	1.16295e+06	1.34842e+06	946080	1.01597e+06	1.10771e+06	1.32187e+06	1.14354e+06
FT1409NR	185.082	5.144	neg	1,2-Cyclohexanedicarboxylic acid, 4-methyl-	207516	https://cloud.oebiotech.com/#/lm/network/207516	HMDB0253138											CC1CCC(C(C1)C(O)=O)C(O)=O	YWVFNWVZBAWOOY-UHFFFAOYSA-N	Organic acids and derivatives	Carboxylic acids and derivatives	Dicarboxylic acids and derivatives	Level 1	67.61	98.06	56.43	141.0821, 141.0921, 142.7094, 151.5719, 156.8948, 179.7380, 185.0460, 185.0821, 185.1186, 186.1144	M-H	C9H14O4	-0.54	1.72124e+06	2.00338e+06	2.51758e+06	2.38635e+06	1.43667e+06	1.65327e+06	2.27836e+06	1.99484e+06	1.651e+06	2.15136e+06	2.44772e+06	2688458	2.35386e+06	2.74627e+06	2.51416e+06	2.10208e+06	3.7818e+06	2.71615e+06	2.10996e+06
FT2153PR	200.201	10.77	pos	(Z,Z)-3,6-Dodecadien-1-ol	6312	https://cloud.oebiotech.com/#/lm/network/6312	HMDB0031102	87409	LMFA05000573	12352610							29125-78-8	CCCCC/C=C/C/C=C/CCO	WVTVMLXNKUWGBH-AVQMFFATSA-N	Lipids and lipid-like molecules	Fatty Acyls	Fatty alcohols	Level 1	67.57	92.96	73.85	117.9596, 128.9508, 135.9460, 146.9610, 158.9613, 171.3309, 182.8519, 200.1451, 200.2010, 206.3724	M+NH4	C12H22O	0	4.45588e+06	6.2998e+06	7.19911e+06	8.73826e+06	4.25101e+06	5.1146e+06	7.93102e+06	5.42298e+06	5.79192e+06	8.74709e+06	5.01052e+06	5.96007e+06	5.61494e+06	8.24743e+06	7.57277e+06	8.0264e+06	5.83726e+06	7.90617e+06	8.91301e+06
FT3960PR	301.141	11.386	pos	Dibutyl phthalate	57495	https://cloud.oebiotech.com/#/lm/network/57495	HMDB0033244	69881		3026	C14214			34687			84-74-2	CCCCOC(=O)C1=CC=CC=C1C(=O)OCCCC	DOIRQSBPFJWKBE-UHFFFAOYSA-N	Benzenoids	Benzene and substituted derivatives	Benzoic acids and derivatives	Level 1	67.55	90.19	58.18	69.4790, 69.5220, 72.4772, 75.2826, 81.6395, 95.1858, 204.3970, 291.2203, 301.1412, 301.2201	M+Na	C16H22O4	-0.33	1.02661e+07	7.55485e+06	6.24079e+06	6.7643e+06	7.17741e+06	8.60501e+06	7.92974e+06	11276507	8.46883e+06	5.7056e+06	7.47694e+06	4.64883e+06	6.95351e+06	6.22115e+06	6.96388e+06	9.39024e+06	1.11092e+07	6.85191e+06	8.18571e+06
FT2227NR	227.202	12.436	neg	Myristic acid	61	https://cloud.oebiotech.com/#/lm/network/61	HMDB0000806	196	LMFA01010014	11005	C06424	mmu00061	Fatty acid biosynthesis	28875	R-MMU-112310,R-MMU-112315,R-MMU-112316,R-MMU-162582,R-MMU-2980736,R-MMU-372790,R-MMU-381771,R-MMU-382551,R-MMU-388396,R-MMU-392499,R-MMU-400508,R-MMU-416476,R-MMU-425397,R-MMU-425407,R-MMU-804914	Neurotransmitter release cycle|Transmission across Chemical Synapses|Neuronal System|Signal Transduction|Peptide hormone metabolism|Signaling by GPCR|Synthesis, secretion, and inactivation of Glucagon-like Peptide-1 (GLP-1)|Transport of small molecules|GPCR downstream signalling|Metabolism of proteins|Incretin synthesis, secretion, and inactivation|G alpha (q) signalling events|Transport of vitam…	544-63-8	C(CCCC)CCCCCCCCC(=O)O	TUNFSRHWOTWDNC-UHFFFAOYSA-N	Lipids and lipid-like molecules	Fatty Acyls	Fatty acids and conjugates	Level 1	67.52	91.1	62.52	79.3471, 79.3526, 88.3046, 119.7984, 130.2864, 181.0720, 227.1649, 227.2019, 227.2275, 228.2046	M-H	C14H28O2	-0.44	305531	228529	214650	254956	336496	285323	280841	248819	270084	369374	165718	137351	234140	175971	163742	207881	194311	203154	227819
FT1331NR	178.051	5.797	neg	Indoxyl	48231	https://cloud.oebiotech.com/#/lm/network/48231	HMDB0004094	7014		50591	C05658	mmu00380	Tryptophan metabolism	17840			480-93-3	OC1=CNC2=CC=CC=C12	PCKPVGOLPKLUHR-UHFFFAOYSA-N	Organoheterocyclic compounds	Indoles and derivatives	Hydroxyindoles	Level 1	67.41	94.78	55.37	72.2830, 72.3323, 75.4406, 106.0659, 117.3398, 134.0502, 134.0611, 134.9883, 178.8158, 197.3518	M+FA-H	C8H7NO	0	262802	234873	244517	259992	189507	189740	180952	170805	210153	191754	325590	316896	318173	263326	319490	365056	346041	297367	198914
FT0613NR	130.062	0.726	neg	Beta-Guanidinopropionic acid	52216	https://cloud.oebiotech.com/#/lm/network/52216	HMDB0013222	44712		67701	C03065			15968			353-09-3	NC(=N)NCCC(O)=O	KMXXSJLYVJEBHI-UHFFFAOYSA-N	Organic nitrogen compounds	Organonitrogen compounds	Guanidines	Level 2	67.39	96.84	38.8907	87.0452, 88.0404, 88.0454, 113.0356, 114.0197, 130.0511, 130.8896, 131.0721, 131.0826, 143.7299	M-H	C4H9N3O2	0.77	6.39069e+06	5.78166e+06	7.49858e+06	6.37027e+06	5.87836e+06	7.68752e+06	7.9117e+06	6.15438e+06	8.60078e+06	5109822	5.31928e+06	4.31154e+06	8.55231e+06	6.30649e+06	5.9202e+06	9.24529e+06	4.38891e+06	5.88262e+06	8.78438e+06
FT0015PR	72.0814	0.812	pos	Pyrrolidine	56135	https://cloud.oebiotech.com/#/lm/network/56135	HMDB0031641	87832		31268				33135			123-75-1	C1CCNC1	RWRDLPDLKQPQOW-UHFFFAOYSA-N	Organoheterocyclic compounds	Pyrrolidines	Unclassified	Level 1	67.38	97.6	96.33	70.6786, 70.7132, 72.0449, 72.0689, 72.0814, 72.0912, 73.5902, 76.6855, 76.7207, 76.7302	M+H	C4H9N	-9.16	6.62252e+07	5.67362e+07	7.56101e+07	7.64817e+07	7.80184e+07	7.66888e+07	7.7933e+07	7.12549e+07	8.8859e+07	9.04378e+07	5.41263e+07	8.13497e+07	1.12465e+08	6.58771e+07	7.31419e+07	1.17584e+08	6.2614e+07	4.5198e+07	7.60947e+07
FT1428NR	186.114	5.58	neg	Allylisopropylacetamide	203312	https://cloud.oebiotech.com/#/lm/network/203312	HMDB0248168			9297								CC(C)C(CC=C)C(N)=O	HINLFAQOKAHXOD-UHFFFAOYSA-N	Lipids and lipid-like molecules	Fatty Acyls	Fatty amides	Level 1	67.35	94.26	53.8	99.9255, 104.9698, 125.0974, 128.2640, 142.1238, 175.3214, 186.1136, 187.0981, 187.1154, 200.0391	M+FA-H	C8H15NO	0	4.1956e+06	5.07129e+06	3.86867e+06	4.3694e+06	7.93646e+06	7.26982e+06	6.39223e+06	5.73411e+06	6.0778e+06	7.58092e+06	2.79343e+06	2.71638e+06	2.8804e+06	2.3461e+06	2.95137e+06	3.08046e+06	3.49836e+06	3.02903e+06	4.93737e+06
FT5433NR	417.12	5.108	neg	Equol 4'-O-glucuronide	64789	https://cloud.oebiotech.com/#/lm/network/64789	HMDB0041731	96089		122400995				176354				O[C@@H]1[C@@H](O)[C@H](OC2=CC=C(C=C2)[C@H]2COC3=CC(O)=CC=C3C2)O[C@@H]([C@H]1O)C(O)=O	VIKIIYUHWNDRNI-LVEHSUOCSA-N	Phenylpropanoids and polyketides	Isoflavonoids	Isoflavonoid O-glycosides	Level 1	67.35	92.6	60.15	123.7029, 175.0250, 204.3815, 229.6722, 246.9308, 260.0601, 276.8627, 302.6855, 302.7210, 417.1200	M-H	C21H22O9	-1.2	327269	378610	331956	419800	1.83416e+06	682832	792328	720457	601071	1.72103e+06	0	0	27316.6	0	0	16429.5	0	0	236392
FT4133NR	319.228	11.412	neg	(5E,8E,11E,14E)-19-Hydroxyicosa-5,8,11,14-tetraenoic acid	199234	https://cloud.oebiotech.com/#/lm/network/199234	HMDB0243622	45085		133226	C14749	mmu00590	Arachidonic acid metabolism				115461-39-7	CC(O)CCCC=CCC=CCC=CCC=CCCCC(O)=O	XFUXZHQUWPFWPR-UHFFFAOYSA-N	Lipids and lipid-like molecules	Fatty Acyls	Eicosanoids	Level 1	67.34	98.08	53.72	184.2207, 231.2584, 275.2382, 277.6077, 279.4615, 301.2176, 302.6832, 302.7167, 319.2279, 320.2310	M-H	C20H32O3	-0.31	1.72307e+06	1.69735e+06	1.51093e+06	1.55475e+06	3.25122e+06	1.87291e+06	1.5932e+06	1.64223e+06	1.66251e+06	2.82399e+06	1.73038e+06	1.97717e+06	2.09871e+06	1.52551e+06	1.86385e+06	1.87452e+06	1.4617e+06	1.42968e+06	2.19648e+06
FT5196PR	419.316	12.427	pos	11'-Carboxy-alpha-chromanol	52034	https://cloud.oebiotech.com/#/lm/network/52034	HMDB0012515			53481451				172659				C[C@@H](CCC[C@@H](C)CCC(O)=O)CCC[C@]1(C)CCC2=C(O1)C(C)=C(C)C(O)=C2C	FKTCHXAVPYGOSM-CUAXAMRHSA-N	Lipids and lipid-like molecules	Prenol lipids	Sesquiterpenoids	Level 1	67.32	92.02	63.19	78.1826, 81.6686, 149.0231, 204.3972, 227.6559, 254.6960, 266.7334, 383.2946, 401.3047, 419.3156	M+H	C26H42O4	-0.24	1.46187e+06	1.40678e+06	1.09523e+06	1.16424e+06	988666	713396	699934	933294	957274	1.02594e+06	1.40796e+06	1.29663e+06	1.27467e+06	895673	956719	1.28109e+06	1.05923e+06	1.13982e+06	1.28438e+06
FT2179NR	225.113	6.665	neg	2-(2'-trans-pentenyl-5'-hydroxy)-3-methyl-2-cyclopenten-1-one	3388	https://cloud.oebiotech.com/#/lm/network/3388			LMFA02020217									C1C(=O)C(C/C=C/CCO)=C(C)C1	GNZGMEFSZMZQOK-NSCUHMNNSA-N	Lipids and lipid-like molecules	Fatty Acyls	Fatty alcohols	Level 1	67.3	92.53	59.67	134.4203, 151.1344, 156.9754, 157.0117, 157.0865, 163.1130, 181.1233, 204.3796, 204.3978, 225.1131	M+FA-H	C11H16O2	-0.44	387294	361441	384210	476906	938895	650798	632347	625626	797274	908840	430891	235180	444264	429102	242703	419774	475139	474136	325110
FT3326NR	279.16	8.385	neg	Herbertenone B	35581	https://cloud.oebiotech.com/#/lm/network/35581			LMPR0103160007	15545712								C1=C[C@](O)(C)C=C([C@@]2(C)CCCC2(C)C)C1=O	IAHVMQAYDBMMQB-HUUCEWRRSA-N	Lipids and lipid-like molecules	Prenol lipids	Sesquiterpenoids	Level 2	67.3	89.55	40.7871	191.1439, 204.3881, 205.1233, 205.1602, 209.1513, 217.9709, 222.1261, 235.1705, 254.2292, 279.1602	M+FA-H	C15H22O2	-0.36	937674	997185	932033	942798	9837.57	6039.25	0	18281.4	11031.4	7759.26	1.87007e+06	1.59272e+06	2.93564e+06	1.6078e+06	1.38782e+06	3.17796e+06	1.30422e+06	1.31554e+06	1.25712e+06
FT3597NR	293.176	9.834	neg	4-[3]-ladderane-butanoic acid	2532	https://cloud.oebiotech.com/#/lm/network/2532		45892	LMFA01140010	42607291								C1C2C3C4CCC4C3C2CC(CCCC(=O)O)C1	WWHSTYPFQBWANZ-UHFFFAOYSA-N	Lipids and lipid-like molecules	Fatty Acyls	Fatty acids and conjugates	Level 1	67.29	98.18	48.98	204.3818, 221.1541, 222.7235, 236.1055, 249.1552, 249.1860, 249.2160, 250.1890, 293.1759, 294.1778	M+FA-H	C16H24O2	-0.68	7.35719e+06	8.11996e+06	8.0872e+06	9.1712e+06	7.53856e+06	6.84124e+06	6.38956e+06	6.42294e+06	5.64043e+06	8.37556e+06	6.19574e+06	5.39646e+06	4.63805e+06	5.10178e+06	4.97117e+06	4.35756e+06	4.35444e+06	4.26821e+06	5.77766e+06
FT1997NR	215.165	9.345	neg	4-hydroxy lauric acid	1683	https://cloud.oebiotech.com/#/lm/network/1683		35418	LMFA01050038	5282900				36214				C(C(O)CCCCCCCC)CC(=O)O	UZNDHCZORMBARB-UHFFFAOYSA-N	Organic acids and derivatives	Hydroxy acids and derivatives	Medium-chain hydroxy acids and derivatives	Level 1	67.28	92.83	57.25	148.8110, 159.8465, 159.8607, 169.1600, 197.1556, 204.3804, 204.4003, 215.1304, 215.1403, 215.1654	M-H	C12H24O3	0	531054	483633	535512	476250	603713	546565	571159	465757	521330	678537	466462	535927	672658	516961	545382	630686	996202	539748	463646
FT5436PR	454.329	10.05	pos	PC(O-14:0/0:0)	19896	https://cloud.oebiotech.com/#/lm/network/19896		40381	LMGP01060007	15298292				78102				[C@](COP(=O)([O-])OCC[N+](C)(C)C)([H])(O)COCCCCCCCCCCCCCC	MBRLTZVQXZDRBC-JOCHJYFZSA-N	Lipids and lipid-like molecules	Glycerophospholipids	Glycerophosphocholines	Level 1	67.28	84.48	64.27	124.9999, 184.0731, 188.5368, 193.2104, 204.3896, 313.2658, 436.2799, 440.2100, 454.3300, 454.4351	M+H	C22H48NO6P	1.1	1.59877e+06	2.21942e+06	2.8143e+06	2.05953e+06	3.34084e+06	2.8835e+06	2.75742e+06	2.28827e+06	2.97138e+06	3.66826e+06	2.05037e+06	2.15007e+06	940346	1.74218e+06	1.35563e+06	1.60468e+06	1.50489e+06	2.27953e+06	2.22992e+06
FT3758NR	299.259	13.565	neg	8Z-Heptadecen-2S-ol	6273	https://cloud.oebiotech.com/#/lm/network/6273		97006	LMFA05000528	56935894								C[C@H](O)CCCCC/C=C\CCCCCCCC	MOLUOORQSUBBLU-MQNTZWLQSA-N	Lipids and lipid-like molecules	Fatty Acyls	Fatty alcohols	Level 1	67.26	98.17	60.91	91.3411, 106.3263, 186.1404, 204.3894, 204.8483, 253.2533, 270.6474, 299.0240, 299.2593, 299.2981	M+FA-H	C17H34O	-0.33	1.897e+06	1.99094e+06	1.96519e+06	1.51067e+06	2.51864e+06	2.2303e+06	2.12973e+06	1.72158e+06	1.93733e+06	2.41244e+06	1.65341e+06	1.56437e+06	1.19328e+06	1.45312e+06	1.56098e+06	1.22992e+06	1.11904e+06	868715	1.81699e+06
FT3916PR	298.274	11.277	pos	Palmitoleoyl-EA	9052	https://cloud.oebiotech.com/#/lm/network/9052	HMDB0013648	46564	LMFA08040043	9835868				71465			94421-67-7	C(CCCCCCC(=O)NCCO)/C=C\CCCCCC	WFRLANWAASSSFV-FPLPWBNLSA-N	Organic nitrogen compounds	Organonitrogen compounds	Amines	Level 1	67.25	88.67	64.58	233.8994, 245.2271, 256.9167, 263.2362, 280.2645, 281.2481, 298.2748, 298.3472, 299.2579, 302.7153	M+H	C18H35NO2	-0.34	629523	643376	685840	564655	1.92302e+06	1.90555e+06	1.47615e+06	1.02972e+06	650153	1.60348e+06	1.19885e+06	2.73356e+06	856387	1.03108e+06	1.54949e+06	2337638	2.40779e+06	1.32426e+06	1.51738e+06
FT1774PR	178.086	5.513	pos	3-(2-Hydroperoxyethyl)-1H-indole	211586	https://cloud.oebiotech.com/#/lm/network/211586	HMDB0257988			14936877								OOCCC1=CNC2=CC=CC=C12	GJCJRVUNFNGHQL-UHFFFAOYSA-N	Organoheterocyclic compounds	Indoles and derivatives	Indoles	Level 1	67.18	93.6	71.95	106.0656, 132.0570, 132.0722, 132.0809, 132.1113, 160.0843, 178.0152, 178.0861, 178.1221, 178.1591	M+H	C10H11NO2	-0.56	1.03884e+06	1.09413e+06	829070	929892	2.73482e+06	2.67901e+06	2.0788e+06	2.16556e+06	2174046	2.75448e+06	79066.2	120133	142806	49358.1	44383.6	115476	117819	69035.1	612114
FT3349PR	263.237	10.948	pos	5-(1-hydroxypropan-2-yl)isolongifol-5-ene	35693	https://cloud.oebiotech.com/#/lm/network/35693		53478	LMPR0103500003	24755579				48321				C1C[C@]23C[C@H]1C(C)(C)C2=C(C(C)CO)CCC3(C)C	MNHPIPXJWPEIDB-UAGUUWOPSA-N	Lipids and lipid-like molecules	Prenol lipids	Sesquiterpenoids	Level 1	67.18	89.2	56.77	98.4172, 109.1011, 147.1166, 163.1486, 163.8852, 245.2266, 263.1338, 263.1644, 263.2032, 263.2363	M+H	C18H30O	-0.38	918332	1.16605e+06	854236	929378	1.95278e+06	1.77212e+06	1.73208e+06	1.809e+06	1.70714e+06	1.85801e+06	878984	799323	911680	751712	603639	268359	773896	671723	1.44055e+06
FT4737PR	363.217	6.639	pos	Hydrocortisone	44979	https://cloud.oebiotech.com/#/lm/network/44979	HMDB0000063	272	LMST02030001	5754	C00735	mmu00140,mmu04080,mmu04927,mmu04934,mmu04960	Steroid hormone biosynthesis|Neuroactive ligand-receptor interaction|Cortisol synthesis and secretion|Cushing syndrome|Aldosterone-regulated sodium reabsorption	17650	R-MMU-1430728,R-MMU-194002,R-MMU-196071,R-MMU-211859,R-MMU-211897,R-MMU-211945,R-MMU-211976,R-MMU-2262752,R-MMU-2990846,R-MMU-3108232,R-MMU-3371497,R-MMU-392499,R-MMU-4090294,R-MMU-556833,R-MMU-597592,R-MMU-8953897,R-MMU-8957322	Metabolism|Glucocorticoid biosynthesis|Metabolism of steroid hormones|Biological oxidations|Cytochrome P450 - arranged by substrate type|Phase I - Functionalization of compounds|Endogenous sterols|Cellular responses to stress|SUMOylation|SUMO E3 ligases SUMOylate target proteins|HSP90 chaperone cycle for steroid hormone receptors (SHR) in the presence of ligand|Metabolism of proteins|SUMOylation …	50-23-7	[C@]12(CCC3=CC(=O)CC[C@]3(C)[C@@]1([H])[C@@H](O)C[C@]1(C)[C@](C(=O)CO)(O)CC[C@@]21[H])[H]	JYGXADMDTFJGBT-VWUMJDOOSA-N	Lipids and lipid-like molecules	Steroids and steroid derivatives	Hydroxysteroids	Level 1	67.16	97.12	65.84	236.1634, 250.1715, 267.1749, 281.1911, 281.2195, 299.2017, 309.1842, 327.1958, 345.2064, 363.2165	M+H	C21H30O5	-0.28	1.5601e+06	1.93509e+06	1.62225e+06	1.37711e+06	2.16843e+06	2.257e+06	1.90253e+06	2.62326e+06	2.02989e+06	2.13608e+06	1.10464e+06	1.28533e+06	1.51159e+06	1.4559e+06	1.19323e+06	1.20102e+06	1.26181e+06	1.46077e+06	1.56238e+06
FT2098PR	198.037	1.064	pos	N-Acetyl-L-aspartic acid	47236	https://cloud.oebiotech.com/#/lm/network/47236	HMDB0000812	3769		65065	C01042	mmu00250	Alanine, aspartate and glutamate metabolism	21547			997-55-7	CC(=O)N[C@@H](CC(O)=O)C(O)=O	OTCCIMWXFLJLIA-BYPYZUCNSA-N	Organic acids and derivatives	Carboxylic acids and derivatives	Amino acids, peptides, and analogues	Level 1	67.14	72.83	76.93	156.9579, 174.9688, 181.0588, 197.9847, 198.0376, 198.0534, 198.0871, 198.1109, 198.1541, 204.4001	M+Na	C6H9NO5	-1.01	3.13498e+06	2.92758e+06	2.91048e+06	2.80048e+06	4.02279e+06	4.47148e+06	5.11983e+06	3.18533e+06	3.54996e+06	3.43576e+06	2.375e+06	2.49527e+06	1.84475e+06	2.44444e+06	2.41537e+06	2.03659e+06	3.02408e+06	3.32685e+06	3.81248e+06
FT2745NR	252.088	4.069	neg	3-Phenylpropionylglycine	47777	https://cloud.oebiotech.com/#/lm/network/47777	HMDB0002042	426699		1608346							20989-69-9	OC(=O)CNCCC(=O)C1=CC=CC=C1	XHSURMJJKAFELI-UHFFFAOYSA-N	Organic oxygen compounds	Organooxygen compounds	Carbonyl compounds	Level 1	67.12	91.89	57.43	75.4584, 77.2350, 88.0406, 95.6319, 121.8658, 146.0460, 148.5705, 208.0975, 252.0872, 252.1139	M+FA-H	C11H13NO3	0	71588.2	75934.6	90311.9	88820.5	165806	369604	357526	123966	150383	129298	103977	72787.7	218688	84441.8	26025.7	232073	44156	99770.4	91866.8
FT4062NR	315.233	12.536	neg	6Z,9Z,12Z,15Z,18Z-heneicosapentaenoic acid	1234	https://cloud.oebiotech.com/#/lm/network/1234		74359	LMFA01030823	11998573								C(CCCC/C=C\C/C=C\C/C=C\C/C=C\C/C=C\CC)(=O)O	OQOCQFSPEWCSDO-JLNKQSITSA-N	Lipids and lipid-like molecules	Fatty Acyls	Fatty acids and conjugates	Level 1	67.11	96.08	53.17	69.3407, 69.4173, 69.4388, 72.2602, 78.7076, 88.7308, 94.3850, 200.3045, 271.2430, 315.2327	M-H	C21H32O2	-0.32	404380	303718	237783	251439	967385	813021	756538	757054	636991	791417	23406.7	20021.5	14385.9	30031.3	27073.8	12253.5	12029.5	14191.2	348777
FT1978PR	190.05	3.946	pos	Kynurenic acid	47176	https://cloud.oebiotech.com/#/lm/network/47176	HMDB0000715	5683		3845	C01717	mmu00380	Tryptophan metabolism	18344	R-MMU-162582,R-MMU-372790,R-MMU-373076,R-MMU-500792	Signal Transduction|Signaling by GPCR|Class A/1 (Rhodopsin-like receptors)|GPCR ligand binding	492-27-3	OC(=O)C1=CC(=O)C2=CC=CC=C2N1	HCZHHEIFKROPDY-UHFFFAOYSA-N	Organoheterocyclic compounds	Quinolines and derivatives	Quinoline carboxylic acids	Level 1	67.09	93.6	64.12	162.0550, 162.0707, 165.2673, 166.9432, 166.9874, 167.0558, 190.0051, 190.0499, 204.4048, 205.5699	M+H	C10H7NO3	-0.53	1.40373e+06	1.58809e+06	1.41389e+06	1.34205e+06	2.7787e+06	2.34945e+06	2.55207e+06	3.53379e+06	3.18595e+06	1.63902e+06	1.4053e+06	727512	1.69917e+06	722599	796342	1.66101e+06	1.01853e+06	968515	1.70493e+06
FT2178NR	225.113	6.543	neg	Tuberonic acid	3365	https://cloud.oebiotech.com/#/lm/network/3365	HMDB0303749	36075	LMFA02020007	6443968				133220				C(C[C@@H]1[C@H](C/C=C\CCO)C(=O)CC1)(=O)O	RZGFUGXQKMEMOO-SZXTZRQCSA-N	Lipids and lipid-like molecules	Fatty Acyls	Lineolic acids and derivatives	Level 1	67.04	96.53	48.82	156.9753, 157.0118, 163.1125, 181.1234, 189.3728, 204.3786, 204.3987, 214.0529, 225.0544, 225.1132	M-H	C12H18O4	-0.44	911371	869418	933069	912161	1.69488e+06	1.73667e+06	1.64567e+06	1.62425e+06	1.50672e+06	1.28343e+06	554515	444420	481575	563748	642883	619032	811868	572836	905938
FT6028NR	498.29	6.289	neg	Taurodeoxycholic acid	46752	https://cloud.oebiotech.com/#/lm/network/46752	HMDB0000896	57998	LMST05040013	2733768	C05463			9410			516-50-7	[C@]12(CC[C@]3([H])C[C@H](O)CC[C@]3(C)[C@@]1([H])C[C@H](O)[C@]1(C)[C@@]([H])([C@@](C)([H])CCC(=O)NCCS(=O)(O)=O)CC[C@@]21[H])[H]	AWDRATDZQPNJFN-VAYUFCLWSA-N	Lipids and lipid-like molecules	Steroids and steroid derivatives	Bile acids, alcohols and derivatives	Level 1	67.04	92.53	77.99	75.2787, 78.6878, 132.9195, 199.3811, 203.6423, 265.2722, 367.3043, 439.7802, 498.2900, 499.2941	M-H	C26H45NO6S	-1.4	464367	465547	488713	494820	534626	331256	350661	295812	303573	605285	610460	286306	2.20733e+06	290650	639503	2.34653e+06	568875	536229	206474
FT6119PR	538.387	11.84	pos	PC(O-17:0/2:0)	19551	https://cloud.oebiotech.com/#/lm/network/19551		40105	LMGP01020078	24779315								[C@](COP(=O)([O-])OCC[N+](C)(C)C)([H])(OC(C)=O)COCCCCCCCCCCCCCCCCC	NKQXYSXRVZRIRI-HHHXNRCGSA-N	Lipids and lipid-like molecules	Glycerophospholipids	Glycerophosphocholines	Level 1	67.01	80.8	72.09	104.1074, 105.0189, 124.9999, 184.0734, 184.1009, 237.7326, 302.7122, 409.1004, 520.3760, 538.3876	M+H	C27H56NO7P	-0.93	965202	990927	922619	989304	1.62664e+06	1.5586e+06	1.46022e+06	1.29905e+06	1.32591e+06	1.83674e+06	869283	854107	640339	683722	867376	725303	604303	845145	1.07326e+06
FT5334PR	435.163	5.635	pos	Vestitone 7-glucoside	57274	https://cloud.oebiotech.com/#/lm/network/57274	HMDB0033012	88904		131751358				168900				COC1=CC(O)=C(C=C1)C1COC2=C(C1)C=CC(OC1OC(CO)C(O)C(O)C1O)=C2	NJODPRHPJQYTHX-UHFFFAOYSA-N	Phenylpropanoids and polyketides	Isoflavonoids	Isoflavonoid O-glycosides	Level 1	67	85.64	87.14	79.3647, 82.2160, 87.2982, 204.3997, 222.6660, 259.0974, 259.1317, 373.2601, 374.5934, 435.1634	M+H	C22H26O9	4.37	138457	111884	112457	79896.2	0	0	0	0	0	0	282184	252015	415911	243603	105750	442383	129203	110456	115641
FT1708NR	202.051	6.544	neg	Indolepyruvate	82378	https://cloud.oebiotech.com/#/lm/network/82378	HMDB0060484	43383		803	C00331	mmu00380	Tryptophan metabolism	29750	R-MMU-1430728,R-MMU-71291,R-MMU-8963691,R-MMU-8964208	Metabolism|Metabolism of amino acids and derivatives|Phenylalanine and tyrosine metabolism|Phenylalanine metabolism	392-12-1	OC(=O)C(=O)CC1=CNC2=C1C=CC=C2	RSTKLPZEZYGQPY-UHFFFAOYSA-N	Organoheterocyclic compounds	Indoles and derivatives	Indolyl carboxylic acids and derivatives	Level 1	66.99	92.65	54.3	73.1676, 89.6868, 104.5725, 116.9287, 142.0299, 154.3006, 174.0564, 202.0514, 202.1532, 223.5129	M-H	C11H9NO3	-0.49	432021	402881	469014	526081	401728	246369	202231	225503	202530	205133	204729	211338	331740	240796	195803	378848	209322	180504	240800
FT2095NR	221.155	9.212	neg	Kobusone	60465	https://cloud.oebiotech.com/#/lm/network/60465	HMDB0036790			3440569							24173-71-5	CC12CCC3C(CC3(C)C)C(=O)CCC1O2	UETZJEZFLKASPR-UHFFFAOYSA-N	Organic oxygen compounds	Organooxygen compounds	Carbonyl compounds	Level 1	66.97	91.62	57.79	127.0765, 131.4834, 144.2735, 204.3787, 204.3998, 207.1389, 221.1544, 222.1577, 230.9666, 235.1340	M-H	C14H22O2	-0.45	619336	567584	593257	561406	166842	278468	242170	129063	167641	264333	199536	223279	111726	210650	204675	304125	206157	206228	165239
FT5507PR	466.317	7.525	pos	N-Choloylglycine	209126	https://cloud.oebiotech.com/#/lm/network/209126	HMDB0255104	88551		755				36273			863-57-0	CC(CCC(O)=NCC(O)=O)C1CCC2C3C(O)CC4CC(O)CCC4(C)C3CC(O)C12C	RFDAIACWWDREDC-UHFFFAOYSA-N	Lipids and lipid-like molecules	Steroids and steroid derivatives	Bile acids, alcohols and derivatives	Level 1	66.9	82.63	67.06	204.4033, 209.1332, 227.1414, 319.2429, 337.2523, 361.1066, 412.2844, 430.2948, 448.3063, 466.3171	M+H	C26H43NO6	-0.86	309195	259350	271012	198732	682064	431193	435852	494560	473832	570937	69034.6	18972.3	305492	16936.3	24109.3	84835.2	46041.9	53063.6	227441
FT4587NR	345.244	11.381	neg	Allylestrenol	45002	https://cloud.oebiotech.com/#/lm/network/45002	HMDB0015500	41879	LMST02030125	235905	C12811						432-60-0	C1CC=C2CC[C@@]3([H])[C@]4([H])CC[C@](CC=C)(O)[C@@]4(C)CC[C@]3([H])[C@]2(C1)[H]	ATXHVCQZZJYMCF-XUDSTZEESA-N	Lipids and lipid-like molecules	Steroids and steroid derivatives	Estrane steroids	Level 1	66.88	97.87	55.19	233.1181, 234.1260, 266.1152, 283.2430, 301.2535, 321.9803, 327.2334, 345.1946, 345.2434, 346.2448	M+FA-H	C21H32O	-0.58	4.42984e+06	3.22312e+06	3.10867e+06	3.60475e+06	3.30591e+06	1.53503e+06	1.3311e+06	1.23627e+06	1.0688e+06	3.22646e+06	4.05429e+06	6.03319e+06	3.80081e+06	4.23094e+06	4.41597e+06	4.64783e+06	4.31362e+06	4.18923e+06	3.47652e+06
FT4766PR	366.264	7.985	pos	6-Hydroxytrtradeca-9,12-dienoylcarnitine	197932	https://cloud.oebiotech.com/#/lm/network/197932	HMDB0241387											CC=CCC=CCCC(O)CCCCC(=O)OC(CC([O-])=O)C[N+](C)(C)C	VKPTUZZSRHSTFP-UHFFFAOYSA-N	Lipids and lipid-like molecules	Fatty Acyls	Fatty acid esters	Level 1	66.88	87.11	62.58	85.0293, 90.9767, 95.6530, 99.0873, 105.0148, 186.2032, 231.3783, 248.3000, 302.6971, 366.2651	M+H-H2O	C21H37NO5	0.82	146040	98172.4	120756	143101	368262	283725	257785	281282	229885	367364	0	27414.1	17460.9	0	28832.6	15294.9	21930.8	0	119997
FT3943NR	309.135	5.247	neg	tetranor-PGDM	3822	https://cloud.oebiotech.com/#/lm/network/3822		45422	LMFA03010221	44600448							24769-56-0	[C@H]1(CCC(=O)CCCCC(=O)O)C(=O)C[C@H](O)[C@@H]1CCC(=O)O	VNJBSPJILLFAIC-BZPMIXESSA-N	Organic acids and derivatives	Keto acids and derivatives	Medium-chain keto acids and derivatives	Level 1	66.85	97.54	66.27	172.9400, 192.2419, 221.1190, 233.1187, 240.9293, 241.0737, 251.1286, 302.6910, 309.1345, 309.1750	M-H2O-H	C16H24O7	-2.59	414794	569028	541354	593292	0	0	0	0	0	0	1.12061e+06	947885	1.30321e+06	991279	880672	1.59215e+06	853640	920045	799604
FT3476NR	286.003	3.863	neg	2,8-Quinolinediol 2-sulfate	197273	https://cloud.oebiotech.com/#/lm/network/197273	HMDB0240657			129672163								OC1=CC=CC2=C1N=C(OS(O)(=O)=O)C=C2	YMKOHJHPMVDCRW-UHFFFAOYSA-N	Organoheterocyclic compounds	Quinolines and derivatives	Quinolones and derivatives	Level 1	66.76	90.39	56.71	91.1899, 138.7836, 158.4075, 162.0559, 181.2270, 183.9111, 206.0268, 206.0458, 241.3817, 286.0027	M+FA-H	C9H7NO5S	0	113059	75163.6	92096.6	71671	318583	403723	409849	363135	409725	268514	0	0	0	0	0	0	0	0	90769.1
FT4468PR	336.326	12.066	pos	2-amino-14,16-dimethyloctadecan-3-ol	38973	https://cloud.oebiotech.com/#/lm/network/38973		53931	LMSP01080031	10236627								C(C)(N)C(O)CCCCCCCCCCC(C)CC(C)CC	PRIXJBFEYXJGPF-UHFFFAOYSA-N	Organic nitrogen compounds	Organonitrogen compounds	Amines	Level 1	66.76	89.23	88.65	198.1853, 205.1946, 219.2115, 235.2418, 240.2334, 254.2476, 301.2892, 319.2997, 336.3262, 337.1654	M+Na	C20H43NO	-7.14	5.3971e+06	4.25679e+06	4.33239e+06	4.32575e+06	5.07748e+06	1.84446e+06	1.35884e+06	1.70655e+07	1.07672e+06	3.59336e+06	2.08889e+06	1.68178e+06	1.99729e+06	1.05841e+06	3.81216e+06	1.46486e+06	5.14357e+06	1.36324e+06	2.94475e+06
FT3249NR	275.202	11.766	neg	Stearidonic acid	849	https://cloud.oebiotech.com/#/lm/network/849	HMDB0006547	34838	LMFA01030357	5312508	C16300	mmu00592	alpha-Linolenic acid metabolism	32389			20290-75-9	C(CCCC/C=C\C/C=C\C/C=C\C/C=C\CC)(=O)O	JIWBIWFOSCKQMA-LTKCOYKYSA-N	Lipids and lipid-like molecules	Fatty Acyls	Lineolic acids and derivatives	Level 1	66.75	88.86	59.67	118.1638, 141.3318, 190.7989, 197.5723, 200.2271, 204.3857, 206.8976, 231.2117, 275.1711, 275.2016	M-H	C18H28O2	0	678290	509951	494843	438350	1.31813e+06	989066	847460	728119	825517	1.00064e+06	224437	197267	190157	210403	274793	187903	303220	303379	426479
FT5599NR	441.213	6.527	neg	Isopetasoside	54534	https://cloud.oebiotech.com/#/lm/network/54534	HMDB0029622	86382		131750888				168841			69809-29-6	CC1C(CCC2=CC(=O)C(CC12C)=C(C)C)OC1OC(CO)C(O)C(O)C1O	AVZCSGMWWXMJEA-UHFFFAOYSA-N	Lipids and lipid-like molecules	Prenol lipids	Terpene glycosides	Level 1	66.73	97.92	51.36	89.0245, 101.0242, 103.8326, 113.0244, 119.0352, 195.1848, 383.2072, 441.2135, 441.2843, 450.6384	M+FA-H	C21H32O7	-1.13	1.98566e+06	2.06836e+06	1.87528e+06	2.075e+06	0	0	0	0	0	0	2.95951e+06	3.05113e+06	5.08793e+06	2.93878e+06	2.52707e+06	4.5198e+06	3.07472e+06	2.7658e+06	2.2113e+06
FT4384NR	333.008	5.172	neg	Daidzein 4'-sulfate	197298	https://cloud.oebiotech.com/#/lm/network/197298	HMDB0240698			12114463								OC1=CC2=C(C=C1)C(=O)C(=CO2)C1=CC=C(OS(O)(=O)=O)C=C1	CQRHJEVIKOKQMO-UHFFFAOYSA-N	Phenylpropanoids and polyketides	Isoflavonoids	Isoflav-2-enes	Level 1	66.72	87.29	69.48	76.7219, 76.7277, 112.1727, 112.9856, 129.9757, 179.7755, 253.0509, 265.1050, 333.0073, 334.0112	M-H	C15H10O7S	-1.2	587093	590539	574498	554870	1.92954e+06	750040	709332	905274	807582	1.92406e+06	290048	217016	800284	183999	83953.7	773377	52891.8	126554	261814
FT4799NR	361.202	6.64	neg	11beta,20-Dihydroxy-3-oxopregn-4-en-21-oic acid	45089	https://cloud.oebiotech.com/#/lm/network/45089	HMDB11651		LMST02030223	15160136								O=C1C=C2CC[C@]3([H])[C@@]([H])([C@@]2(C)CC1)[C@@H](O)C[C@]1(C)[C@@H](C(C(O)=O)O)CC[C@]13[H]	NCZRCNAAHNGILW-WVQAOHMYSA-N	Lipids and lipid-like molecules	Steroids and steroid derivatives	Pregnane steroids	Level 1	66.63	96.42	52.38	189.0913, 204.2265, 204.3903, 235.3249, 271.1699, 302.6957, 311.4388, 315.1963, 361.2024, 362.2040	M-H	C21H30O5	-0.83	1.42096e+06	1.09531e+06	1.22098e+06	1.44692e+06	1.97777e+06	1.6239e+06	1.80251e+06	1.62089e+06	1.73761e+06	2.02686e+06	1.10078e+06	1.00675e+06	1.17706e+06	844078	1.12287e+06	1.24114e+06	1.03292e+06	1.23542e+06	1.18762e+06
FT2219NR	227.129	7.21	neg	Traumatic acid	2817	https://cloud.oebiotech.com/#/lm/network/2817	HMDB0000933	5882	LMFA01170002	5283028	C16308	mmu00592	alpha-Linolenic acid metabolism	545687			6402-36-4	C(CC(=O)O)CCCCCC/C=C/C(=O)O	MAZWDMBCPDUFDJ-VQHVLOKHSA-N	Lipids and lipid-like molecules	Fatty Acyls	Fatty acids and conjugates	Level 1	66.58	92.87	67.94	165.1284, 183.1390, 184.1424, 199.8409, 204.3805, 204.3978, 209.1187, 227.0919, 227.1287, 227.1647	M-H	C12H20O4	-0.44	482352	517573	530934	460307	688904	772832	600458	683825	578008	722288	518281	477661	751312	462322	360918	545173	376581	381320	672962
FT5404PR	448.342	9.917	pos	Kuguacin E	255086	https://cloud.oebiotech.com/#/lm/network/255086	HMDB0302099											[H][C@@]1(CC[C@@]2(C)[C@]3([H])C(=O)C[C@@]45OC[C@]3(CC[C@]12C)[C@]4([H])CC[C@H](O)C5(C)C)C(C)CC(C)=O	FGMDCYOFHYPQLK-OWVJKPIWSA-N	Lipids and lipid-like molecules	Prenol lipids	Sesquiterpenoids	Level 1	66.48	96.62	58.03	226.9523, 243.9438, 269.2276, 294.6340, 302.7236, 308.0458, 389.2582, 448.1525, 448.3424, 448.4912	M+NH4	C27H42O4	-0.67	4.03065e+06	3.77581e+06	4.1017e+06	3.63846e+06	5.6611e+06	4.31393e+06	5.00077e+06	4.74791e+06	4.30892e+06	5.64389e+06	3.64506e+06	3.7083e+06	4.26814e+06	3.67323e+06	3.28233e+06	3.93657e+06	3.0977e+06	3.6483e+06	4.11241e+06
FT5797PR	504.306	10.272	pos	PE(0:0/20:3)	21210	https://cloud.oebiotech.com/#/lm/network/21210	HMDB0011485	62273	LMGP02050049	53480934				90579				C(OP(OCCN)(O)=O)[C@]([H])(OC(=O)CCC/C=C\C/C=C\C/C=C\CCCCCCCC)CO	FJDVENKXPUIXRG-WMTBOZPISA-N	Lipids and lipid-like molecules	Glycerophospholipids	Glycerophosphoethanolamines	Level 1	66.48	93.22	74.73	126.0710, 126.0795, 132.2671, 138.7984, 146.9820, 299.2586, 302.7197, 309.9244, 445.2332, 504.3057	M+H	C25H46NO7P	4.56	9.44764e+06	8.7049e+06	7.54673e+06	7.59232e+06	1.47292e+07	1.34119e+07	1.21567e+07	1.21181e+07	1.65548e+07	1.42675e+07	3.56914e+06	3.79644e+06	1.071e+06	5.73961e+06	1.24999e+06	1.28989e+06	1.34708e+06	1.26158e+06	1.13593e+07
FT4390NR	333.094	1.098	neg	(S)-a-Amino-2,5-dihydro-5-oxo-4-isoxazolepropanoic acid N2-glucoside	54362	https://cloud.oebiotech.com/#/lm/network/54362	HMDB0029404	86247		131750866				168589			29790-46-3	NC(CC1=CN(OC1=O)C1OC(CO)C(O)C(O)C1O)C(O)=O	OURYTICKCZBKFC-UHFFFAOYSA-N	Organic oxygen compounds	Organooxygen compounds	Carbohydrates and carbohydrate conjugates	Level 1	66.47	96.25	61.65	191.0211, 196.9601, 204.9408, 206.9386, 220.8716, 228.9400, 243.0623, 264.8978, 332.9532, 333.0946	M-H	C12H18N2O9	-0.6	2.34994e+06	2.34339e+06	2.14579e+06	1.68494e+06	3.3929e+06	3.04437e+06	2.94396e+06	3.25754e+06	2.27606e+06	3.08104e+06	2.35562e+06	2.22094e+06	2.18118e+06	2.29716e+06	2.52023e+06	2.53235e+06	2.50133e+06	2.69954e+06	2.27732e+06
FT0403PR	107.049	2.307	pos	Benzaldehyde	48673	https://cloud.oebiotech.com/#/lm/network/48673	HMDB0006115	58358		240	C00261			17169	R-MMU-1430728,R-MMU-211859,R-MMU-211945	Metabolism|Biological oxidations|Phase I - Functionalization of compounds	100-52-7	O=CC1=CC=CC=C1	HUMNYLRZRPPJDN-UHFFFAOYSA-N	Benzenoids	Benzene and substituted derivatives	Benzoyl derivatives	Level 1	66.42	95.92	60.8	107.0615, 107.0690, 107.0776, 107.0859, 107.9507, 108.0449, 108.0812, 109.0653, 113.9643, 119.0609	M+H	C7H6O	-3.27	2.80683e+06	5.36562e+06	4.64543e+06	5.82138e+06	4.12419e+06	5.24896e+06	4.05998e+06	4.05621e+06	6.67035e+06	3.50693e+06	2.18963e+06	4.06828e+06	3.74414e+06	4.98623e+06	5.58965e+06	6.146e+06	4.17182e+06	5.6473e+06	4.37036e+06
FT6013NR	495.12	4.461	neg	1-Nitro-5-glutathionyl-6-hydroxy-5,6-dihydronaphthalene	82238	https://cloud.oebiotech.com/#/lm/network/82238	HMDB0060326	70338		11954057	C14806	mmu00980	Metabolism of xenobiotics by cytochrome P450	34100				[H][C@](N)(CCC(O)=N[C@@]([H])(CSC1([H])C2=C(C=CC1([H])O)C(=CC=C2)N(=O)=O)C(O)=NCC(O)=O)C(O)=O	ASZHPHJDCUIIBF-RJXQQRCHSA-N	Organic acids and derivatives	Carboxylic acids and derivatives	Amino acids, peptides, and analogues	Level 1	66.41	93.41	55.13	204.3791, 204.3997, 210.0885, 296.0885, 302.6980, 314.0965, 348.0871, 353.3103, 427.2175, 495.2105	M-H	C20H24N4O9S	-1.21	557619	567474	556190	559242	1.20252e+06	1.30109e+06	822812	1.32647e+06	1.01009e+06	1.39505e+06	574943	525342	792787	620009	529073	779232	524309	287471	721227
FT3169NR	271.228	11.196	neg	9-Hydroxyhexadecanoic acid	132608	https://cloud.oebiotech.com/#/lm/network/132608	HMDB0112187			15569772							17833-52-2	CCCCCCCC(O)CCCCCCCC(O)=O	LMLPQXIASCHLIF-UHFFFAOYSA-N	Lipids and lipid-like molecules	Fatty Acyls	Fatty acids and conjugates	Level 1	66.38	89.89	60.93	127.1131, 204.3785, 204.3989, 225.2230, 248.8783, 253.2175, 269.2119, 270.9396, 271.2280, 272.2314	M-H	C16H32O3	-0.37	406188	625065	421123	543701	815004	761655	793575	617394	851139	848054	812581	662764	576790	1.66622e+06	444736	694698	112864	490777	516322
FT4775PR	367.212	7.351	pos	7-Oxoprostaglandin I2	202536	https://cloud.oebiotech.com/#/lm/network/202536	HMDB0247284			54547164								CCCCCC(O)C=CC1C(O)CC2OC(=CCCCC(O)=O)C(=O)C12	ZHIHHYNLWRXTTN-UHFFFAOYSA-N	Lipids and lipid-like molecules	Fatty Acyls	Eicosanoids	Level 1	66.38	86.72	71.16	89.4089, 96.6880, 143.1066, 154.7029, 166.4956, 260.2654, 302.7244, 303.1962, 331.1926, 349.2023	M+H	C20H30O6	-0.27	146239	106995	160262	141865	0	0	0	0	0	0	230844	265215	351818	208034	206466	326984	195496	219157	105657
FT1262PR	153.066	1.461	pos	Nudifloramide	48256	https://cloud.oebiotech.com/#/lm/network/48256	HMDB0004193	7025		69698	C05842	mmu00760	Nicotinate and nicotinamide metabolism	27410			701-44-0	CN1C=C(C=CC1=O)C(N)=O	JLQSXXWTCJPCBC-UHFFFAOYSA-N	Organoheterocyclic compounds	Pyridines and derivatives	Pyridinecarboxylic acids and derivatives	Level 1	66.37	95.25	50.44	153.0548, 153.0660, 153.0887, 153.1033, 153.1275, 153.1411, 154.0499, 154.0719, 154.0879, 155.0536	M+H	C7H8N2O2	-0.65	1.24956e+07	1.18796e+07	1.35852e+07	1.17087e+07	1.11865e+07	1.54715e+07	1.50716e+07	1.37669e+07	1.23269e+07	1.41612e+07	1.5394e+07	1.39516e+07	1.57339e+07	9.85252e+06	1.20026e+07	1.40904e+07	1.31641e+07	1.28725e+07	1.60149e+07
FT4425NR	335.223	10.229	neg	5,20-DiHETE	83686	https://cloud.oebiotech.com/#/lm/network/83686	HMDB0062614			6439103								[H]\C(CCCCCO)=C(\[H])C\C([H])=C(/[H])C\C([H])=C(/[H])\C(\[H])=C(/[H])C(O)CCCC(O)=O	IWYJGYZCHKEPCK-BHCYBMAPSA-N	Lipids and lipid-like molecules	Fatty Acyls	Eicosanoids	Level 1	66.34	87.04	72.72	73.3383, 79.7647, 105.4078, 138.0928, 177.5902, 195.1022, 204.3950, 302.6836, 317.2124, 335.2231	M-H	C20H32O4	-0.89	1.06711e+06	1.06749e+06	1.24283e+06	846936	1.21656e+06	872806	852284	1.10903e+06	730455	1.22772e+06	728767	711387	882322	733286	798646	966157	915519	629785	956336
FT3375NR	281.14	6.233	neg	Hymenoxon	207662	https://cloud.oebiotech.com/#/lm/network/207662	HMDB0253305			107943								CC1CC2OC(=O)C(=C)C2CC2(C)C(O)OC(O)CC12	PYINVOHSOZSEPB-UHFFFAOYSA-N	Organoheterocyclic compounds	Oxanes	Unclassified	Level 1	66.32	90.22	55.97	119.6239, 156.7491, 177.1280, 186.4769, 233.1187, 237.1509, 262.1554, 281.1031, 281.1394, 302.4171	M-H	C15H22O5	-0.71	321834	307565	317586	330034	682704	525612	414889	506850	522437	665157	227290	283232	319857	184216	189203	345786	168891	220798	320419
FT3786NR	301.043	0.772	neg	uric acid lactate	212974	https://cloud.oebiotech.com/#/lm/network/212974	HMDB0259719			129680664								CC(O)C(=O)ON1C(=O)NC2=C(NC(=O)N2)C1=O	XDJHJQPBGOLKRS-UHFFFAOYSA-N	Organoheterocyclic compounds	Imidazopyrimidines	Purines and purine derivatives	Level 1	66.28	85.61	63.42	166.9970, 167.0211, 185.9943, 191.0196, 224.9546, 224.9773, 226.9510, 226.9741, 243.0623, 301.0184	M+FA-H	C8H8N4O6	-0.33	3.79147e+06	3.67033e+06	3.72267e+06	4.02605e+06	5.09285e+06	4.5438e+06	5.38166e+06	4.73448e+06	4.2759e+06	5.81703e+06	3.04971e+06	2.79602e+06	4.21824e+06	3.02782e+06	2.45183e+06	4.2881e+06	2.61726e+06	2.66777e+06	3.0954e+06
FT4424NR	335.223	10.479	neg	Hepoxilin A3	258463	https://cloud.oebiotech.com/#/lm/network/258463	HMDB0004688	7070		5353666	C04849							CCCCCC=CCC1C(O1)C=CC(CC=CCCCC(=O)O)O	SGTUOBURCVMACZ-LMIMMGIZSA-N	Lipids and lipid-like molecules	Fatty Acyls	Eicosanoids	Level 2	66.28	97.61	39.3429	221.0829, 255.2113, 263.2020, 273.2230, 289.2174, 291.1971, 299.2011, 317.2119, 317.2499, 335.2224	M-H	C20H32O4	-0.6	4.58971e+06	3.73199e+06	4.11847e+06	3.38795e+06	6.2753e+06	3.2213e+06	3.17345e+06	2.86216e+06	3.05992e+06	6.22261e+06	3.61842e+06	2.95182e+06	3.55989e+06	3.40637e+06	3.34904e+06	3.1674e+06	3.39286e+06	3.55782e+06	4.83309e+06
FT2669PR	225.185	10.993	pos	9-tetradecynoic acid	1075	https://cloud.oebiotech.com/#/lm/network/1075		74247	LMFA01030590	5312711								C(CCCCCCCC#CCCCC)(=O)O	MWCVRFWPJVJKHE-UHFFFAOYSA-N	Lipids and lipid-like molecules	Fatty Acyls	Fatty acids and conjugates	Level 1	66.25	91.78	71.39	169.1233, 184.9862, 189.1637, 200.9720, 201.9734, 207.1396, 207.1746, 225.0912, 225.1393, 225.1858	M+H	C14H24O2	-0.44	1.16763e+06	1.18609e+06	928242	1.01216e+06	2.04006e+06	1.76117e+06	2.06774e+06	1.47821e+06	1.63532e+06	1.78569e+06	767706	1.00566e+06	462795	735016	892530	924630	699448	907368	1.0958e+06
FT2553NR	243.062	0.773	neg	Pseudouridine	47211	https://cloud.oebiotech.com/#/lm/network/47211	HMDB0000767	5734		15047	C02067	mmu00240	Pyrimidine metabolism	17802	R-MMU-1430728,R-MMU-15869,R-MMU-73614,R-MMU-8956321	Metabolism|Metabolism of nucleotides|Pyrimidine salvage|Nucleotide salvage	1445-07-4	OC[C@H]1O[C@H]([C@H](O)[C@@H]1O)C1=CNC(=O)NC1=O	PTJWIQPHWPFNBW-GBNDHIKLSA-N	Nucleosides, nucleotides, and analogues	Nucleoside and nucleotide analogues	Unclassified	Level 1	66.21	93.67	60.57	204.3885, 205.0350, 224.9731, 242.9856, 243.0322, 243.0625, 243.0814, 243.1372, 243.7560, 243.9607	M-H	C9H12N2O6	0	1.6194e+06	1.7204e+06	1.90245e+06	1.93645e+06	1.61501e+06	1.55609e+06	1.84758e+06	1.60243e+06	1.7318e+06	1.84533e+06	1.75306e+06	1.851e+06	1.63092e+06	1.82464e+06	1.64699e+06	1.65999e+06	1.81103e+06	1.68263e+06	1.8581e+06
FT1884NR	211.134	8.313	neg	7-oxo-11-Dodecenoic acid	2174	https://cloud.oebiotech.com/#/lm/network/2174		43202	LMFA01060182	4374065							54921-60-7	C(CCCCCC(=O)CCCC=C)(=O)O	CDSFEDLMFNBDBT-UHFFFAOYSA-N	Lipids and lipid-like molecules	Fatty Acyls	Fatty acids and conjugates	Level 2	66.19	96.94	35.595	73.7502, 75.0086, 76.9091, 88.6440, 113.9511, 142.9960, 167.1447, 191.9842, 211.0364, 211.1341	M-H	C12H20O3	0	627457	625394	681638	818001	1.58206e+06	1.26322e+06	1.13285e+06	1.06947e+06	1.11249e+06	1.71902e+06	261604	302344	341776	410618	445717	345838	425780	428527	686184
FT3003NR	264.989	1.051	neg	beta-L-Arabinose 1-phosphate	51897	https://cloud.oebiotech.com/#/lm/network/51897	HMDB0012195	62847		440160	C03906	mmu00520	Amino sugar and nucleotide sugar metabolism	15807			50574-25-9	O[C@H]1CO[C@H](OP(O)(O)=O)[C@H](O)[C@H]1O	ILXHFXFPPZGENN-QMKXCQHVSA-N	Organic acids and derivatives	Organic phosphoric acids and derivatives	Phosphate esters	Level 2	66.17	78.53	43.8857	96.9451, 96.9601, 96.9789, 101.0242, 145.0142, 146.9832, 148.9806, 167.0212, 175.6191, 191.0197	M+Cl	C5H11O8P	0.38	3.02445e+06	3.33832e+06	2.23083e+06	4.19245e+06	3.7446e+06	2.44405e+06	1.85844e+06	2.7851e+06	3.00807e+06	2.27429e+06	3.42101e+06	2.41379e+06	2.59365e+06	2.76793e+06	3.77991e+06	2.6284e+06	2.85689e+06	2.58977e+06	2.60303e+06
FT4191PR	313.237	9.395	pos	7S,8S-DiHODE	3178	https://cloud.oebiotech.com/#/lm/network/3178		35692	LMFA02000224	5460412	C07354	mmu00591	Linoleic acid metabolism	15658				OC(=O)CCCCC[C@H](O)[C@@H](O)/C=C\C/C=C\CCCCC	NMONGVDUESEHOK-MPOZZNMKSA-N	Lipids and lipid-like molecules	Fatty Acyls	Lineolic acids and derivatives	Level 1	66.16	88.46	61.09	86.5453, 95.0860, 107.9665, 204.4020, 224.5870, 232.6240, 277.2165, 285.0575, 302.7104, 313.1628	M+H	C18H32O4	-0.32	494389	420964	491279	338767	741280	542638	677838	680427	728503	602474	232550	266801	426065	181286	279468	388459	185229	163789	423783
FT2567NR	243.197	10.253	neg	omega-hydroxy myristic acid	1688	https://cloud.oebiotech.com/#/lm/network/1688		35422	LMFA01050044	3084276				77168				C(CCCCCCCCCCCO)CC(=O)O	JOSXCARTDOQGLV-UHFFFAOYSA-N	Lipids and lipid-like molecules	Fatty Acyls	Fatty acids and conjugates	Level 1	66.09	91.4	50.45	79.8158, 79.8353, 100.2865, 169.1606, 174.9561, 197.1912, 199.2853, 204.3952, 243.1968, 243.2233	M-H	C14H28O3	0.41	433041	588513	611324	481994	870733	574482	563794	535887	640194	836808	567631	590819	770109	528944	605233	684653	597076	471140	511562
FT1312PR	156.042	0.73	pos	5-Aminovaleric acid	2483	https://cloud.oebiotech.com/#/lm/network/2483	HMDB0003355	6902	LMFA01100040	138	C00431	mmu00310,mmu00330,mmu00470	Lysine degradation|Arginine and proline metabolism|D-Amino acid metabolism	15887			660-88-8	C(C(=O)O)CCCN	JJMDCOVWQOJGCB-UHFFFAOYSA-N	Organic acids and derivatives	Carboxylic acids and derivatives	Amino acids, peptides, and analogues	Level 1	66.08	90.69	55.96	138.0529, 138.9949, 139.0506, 155.9756, 156.0016, 156.0221, 156.0422, 156.0766, 156.0999, 157.0608	M+K	C5H11NO2	-0.64	1.99707e+07	1.37368e+07	1.67691e+07	1.48774e+07	1.59115e+07	2.70102e+07	2.0994e+07	1.62006e+07	1.6527e+07	1.79217e+07	2.83012e+07	1.5747e+07	1.89741e+07	1.93911e+07	2.10247e+07	1.71389e+07	17679126	1.79365e+07	1.84238e+07
FT1730NR	203.035	6.932	neg	1,4-Dihydroxy-2-naphthoic acid	199734	https://cloud.oebiotech.com/#/lm/network/199734	HMDB0244212	64746		671	C03657	mmu00130	Ubiquinone and other terpenoid-quinone biosynthesis	18094			31519-22-9	OC(=O)C1=C(O)C2=CC=CC=C2C(O)=C1	VOJUXHHACRXLTD-UHFFFAOYSA-N	Benzenoids	Naphthalenes	Naphthalenecarboxylic acids and derivatives	Level 1	66.07	93	53.92	185.0049, 185.0244, 185.0436, 185.1180, 186.0281, 198.2423, 203.0351, 204.0381, 204.3942, 223.8079	M-H	C11H8O4	-0.49	2.14765e+06	2.32549e+06	2.37285e+06	2.23588e+06	68497.4	82124.4	54350.8	71150.6	43523.5	54513.4	94979.8	188929	145534	142323	160280	140131	132485	129818	4.94468e+06
FT3064NR	267.233	13.233	neg	trans-10-Heptadecenoic acid	199788	https://cloud.oebiotech.com/#/lm/network/199788	HMDB0244268			4385123				75098				CCCCCCC=CCCCCCCCCC(O)=O	GDTXICBNEOEPAZ-UHFFFAOYSA-N	Lipids and lipid-like molecules	Fatty Acyls	Fatty acids and conjugates	Level 1	66.02	97.11	49.86	78.7684, 99.8430, 159.8064, 202.8595, 204.3913, 231.8403, 267.2009, 267.2329, 267.2581, 278.6245	M-H	C17H32O2	-0.75	356500	377634	367677	397380	564883	456236	456528	493488	487013	602021	253021	256935	262868	294788	292078	285128	294359	318086	373774
FT2979PR	243.088	5.284	pos	Lumichrome	208376	https://cloud.oebiotech.com/#/lm/network/208376	HMDB0254199	64742		506	C01727	mmu00740	Riboflavin metabolism	17781			1086-80-2	CC1=CC2=NC3=C(N=C2C=C1C)C(=O)NC(=O)N3	ZJTJUVIJVLLGSP-UHFFFAOYSA-N	Organoheterocyclic compounds	Pteridines and derivatives	Alloxazines and isoalloxazines	Level 1	66	91.5	60.06	106.9508, 107.9670, 112.0176, 128.9514, 172.0870, 184.8893, 200.0822, 216.0781, 243.0879, 243.1175	M+H	C12H10N4O2	-1.23	770767	714881	600298	797298	866547	687080	605939	624111	666568	814554	722224	850708	668675	677927	729961	790794	682107	681916	817240
FT4701PR	359.229	4.504	pos	Asn-Ile-Leu	264633	https://cloud.oebiotech.com/#/lm/network/264633		22097		145454155								CCC(C)C(C(=O)NC(CC(C)C)C(=O)O)NC(=O)C(CC(=O)N)N	GQRDIVQPSMPQME-ZPFDUUQYSA-N	Organic acids and derivatives	Carboxylic acids and derivatives	Amino acids, peptides, and analogues	Level 1	66	88.63	52.37	155.1174, 158.5932, 179.6169, 183.1121, 200.1398, 210.3964, 228.1344, 264.9268, 342.2029, 359.2405	M+H	C16H30N4O5	-0.28	419684	469353	373029	469064	412351	364432	314215	310136	495320	578490	447347	468309	437602	489860	419173	423247	391012	355071	591221
FT5372NR	411.348	13.779	neg	MG(0:0/22:1/0:0)	51370	https://cloud.oebiotech.com/#/lm/network/51370	HMDB0011552	62335		6438186								[H]C(CO)(CO)OC(=O)CCCCCCCCCCC\C=C/CCCCCCCC	TZDOBCZHGBGJLS-KTKRTIGZSA-N	Lipids and lipid-like molecules	Glycerolipids	Monoradylglycerols	Level 1	65.95	93.95	64.69	78.4377, 92.3340, 94.3030, 106.8906, 216.6638, 264.6334, 310.5829, 349.3448, 393.3379, 411.3483	M-H	C25H48O4	-0.73	422062	318392	340533	288269	13263.9	26926.4	14410.2	13237.6	4243.91	30111	616662	752005	337583	612801	810372	559213	608530	633901	398757
FT3018NR	265.181	10.245	neg	Tetranor-12(R)-HETE	266288	https://cloud.oebiotech.com/#/lm/network/266288		35513		5423							135271-51-1	CCCCCC=CCC(C=CC=CCCC(=O)O)O	KBOVKDIBOBQLRS-UHFFFAOYSA-N	Lipids and lipid-like molecules	Fatty Acyls	Fatty acids and conjugates	Level 1	65.92	89.66	56.14	69.4108, 69.5171, 69.5868, 112.9855, 142.0393, 201.2290, 265.1497, 265.1811, 265.2123, 266.1860	M-H	C16H26O3	-0.38	395645	465318	521934	386359	910516	833411	612379	592794	715295	1.06775e+06	96902.8	106763	93219.7	120561	148751	104893	175552	124104	402324
FT3467NR	285.244	12.459	neg	2-methoxy-hexadecanoic acid	2272	https://cloud.oebiotech.com/#/lm/network/2272		35882	LMFA01080009	656825	C13947			34295				OC(=O)C(OC)CCCCCCCCCCCCCC	YNBIUHDYZWCBSF-UHFFFAOYSA-N	Lipids and lipid-like molecules	Fatty Acyls	Fatty acids and conjugates	Level 1	65.85	89.46	57.85	72.8716, 72.8765, 82.8537, 95.2044, 121.2144, 204.3806, 204.3994, 239.2379, 253.0186, 285.2440	M-H	C17H34O3	-0.7	179934	172084	166489	160556	75325.9	83221.6	44752.7	40245.3	65434.8	63538.3	220272	177313	224387	196025	171285	252911	206160	225707	208352
FT5633NR	445.333	12.957	neg	(3beta,5alpha,6a)-Cholesta-8,14-diene-3,6-diol	58369	https://cloud.oebiotech.com/#/lm/network/58369	HMDB0034328	89849		131751546							84765-66-2	CC(C)CCCC(C)C1CC=C2C3=C(CCC12C)C1(C)CCC(O)CC1C(O)C3	CZXLHIZQQUJTND-UHFFFAOYSA-N	Lipids and lipid-like molecules	Steroids and steroid derivatives	Cholestane steroids	Level 1	65.85	81.26	59.34	79.4178, 97.5234, 105.6438, 165.8701, 174.2131, 204.3831, 239.7455, 240.7904, 408.1763, 445.3328	M+FA-H	C27H44O2	-0.67	220662	220667	169982	126992	356539	325710	318042	326101	278803	302207	82924	101339	96685.4	100202	139115	117516	108237	122186	158805
FT2262PR	204.123	1.299	pos	Acetyl-D-carnitine	8331	https://cloud.oebiotech.com/#/lm/network/8331	HMDB0240771		LMFA07070049	18230				86045				O(C(C)=O)[C@@H](CC(=O)[O-])C[N+](C)(C)C	RDHQFKQIGNGIED-QMMMGPOBSA-N	Lipids and lipid-like molecules	Fatty Acyls	Fatty acid esters	Level 1	65.82	98.65	50.77	162.9692, 163.9412, 175.9771, 177.9563, 179.9715, 204.0554, 204.1227, 204.1388, 204.1693, 204.1805	M+H	C9H17NO4	-1.47	2.22661e+07	1.90191e+07	2.3567e+07	2.3187e+07	3.81347e+07	2.36963e+07	3.76538e+07	3.8793e+07	4.53451e+07	4.83602e+07	1.74784e+07	1.36626e+07	1.49965e+07	1.71625e+07	1.65061e+07	6.7588e+06	1.09776e+07	1.4231e+07	3.14238e+07
FT5371PR	442.353	9.721	pos	(9Z)-12-Hydroxyoctadec-9-enoylcarnitine	198077	https://cloud.oebiotech.com/#/lm/network/198077	HMDB0241536											CCCCCCC(O)CC=CCCCCCCCC(=O)OC(CC([O-])=O)C[N+](C)(C)C	JEVCWJFIZZQFED-UHFFFAOYSA-N	Lipids and lipid-like molecules	Fatty Acyls	Fatty acid esters	Level 1	65.81	96.58	52.82	94.1630, 110.5838, 110.5906, 115.4703, 133.1107, 145.0494, 204.3895, 204.4096, 302.7163, 442.3530	M+H	C25H47NO5	-0.68	1.45621e+06	1.30934e+06	1.29839e+06	1.33619e+06	1.55457e+06	1.61193e+06	1.43936e+06	1.43993e+06	1.18615e+06	1.88957e+06	1.29628e+06	1.35612e+06	1.26416e+06	1.27658e+06	1.43066e+06	1.29512e+06	1.42155e+06	1.43532e+06	1.63215e+06
FT5817NR	465.359	12.094	neg	5alpha-cholestan-3alpha,12alpha,16alpha-triol	43661	https://cloud.oebiotech.com/#/lm/network/43661		83936	LMST01010335	25195167								C1[C@]2(C)[C@@]3([H])C[C@H](O)[C@]4(C)[C@@]([H])([C@]([H])(C)CCCC(C)C)[C@H](O)C[C@@]4([H])[C@]3([H])CC[C@@]2([H])C[C@H](O)C1	UYOSSIFSBNNKRC-XJZYBRFWSA-N	Lipids and lipid-like molecules	Steroids and steroid derivatives	Cholestane steroids	Level 1	65.8	81.84	57.67	115.2511, 116.4293, 147.8095, 204.3947, 213.4215, 275.3713, 302.6948, 399.3683, 418.5041, 465.3649	M+FA-H	C27H48O3	-0.86	295420	229348	170811	197491	193478	160728	162365	165930	170685	154520	145000	204532	191444	213370	194531	205368	253165	236805	207797
FT3757NR	299.259	11.668	neg	9-hydroxy Stearic Acid	3081	https://cloud.oebiotech.com/#/lm/network/3081	HMDB0061661	35439	LMFA02000127	9570127				136638			3384-24-5	C(CCCCCC(O)CCCCCCCCC)CC(=O)O	RKHXDCVAPIMDMG-UHFFFAOYSA-N	Lipids and lipid-like molecules	Fatty Acyls	Fatty acids and conjugates	Level 1	65.77	88.83	62.09	160.3367, 198.7977, 281.2490, 299.2591, 299.2989, 302.6755, 302.7084, 308.3669, 311.2222, 314.3922	M-H	C18H36O3	0	729668	714883	707013	771879	907171	1.01484e+06	1.08327e+06	947445	941169	1.0188e+06	1.13015e+06	798391	1.07923e+06	995694	561876	1.25212e+06	936097	810629	570764
FT2024PR	192.074	0.672	pos	3-Methyl-L-histidine	47053	https://cloud.oebiotech.com/#/lm/network/47053	HMDB0000479	3293		64969	C01152	mmu00340	Histidine metabolism	27596			368-16-1	[H][C@](N)(CC1=CN=CN1C)C(O)=O	JDHILDINMRGULE-LURJTMIESA-N	Organic acids and derivatives	Carboxylic acids and derivatives	Amino acids, peptides, and analogues	Level 1	65.75	73.24	65.58	174.9979, 192.0234, 192.0422, 192.0737, 192.1054, 192.1235, 192.9955, 193.0449, 201.7962, 204.3918	M+Na	C7H11N3O2	-0.52	1.86115e+06	2.51341e+06	2.04207e+06	1.81022e+06	1.85587e+06	1.28624e+06	1.44803e+06	1.52171e+06	1.81497e+06	1.77368e+06	1.8182e+06	1.99832e+06	1.30018e+06	2.23549e+06	2.06791e+06	1.72084e+06	2.43631e+06	2.33279e+06	2.10642e+06
FT3095NR	269.067	4.09	neg	Phenol glucuronide	82030	https://cloud.oebiotech.com/#/lm/network/82030	HMDB0060014	1825		87235				64681	R-MMU-1430728,R-MMU-156580,R-MMU-156588,R-MMU-211859,R-MMU-9748784,R-MMU-9749641	Metabolism|Phase II - Conjugation of compounds|Glucuronidation|Biological oxidations|Drug ADME|Aspirin ADME	17685-05-1	O[C@@H]1[C@@H](O)[C@H](OC2=CC=CC=C2)O[C@@H]([C@H]1O)C(O)=O	WVHAUDNUGBNUDZ-GOVZDWNOSA-N	Organic oxygen compounds	Organooxygen compounds	Carbohydrates and carbohydrate conjugates	Level 1	65.74	91.94	60.19	103.0032, 113.0244, 113.4789, 129.0174, 141.1912, 175.0247, 204.3769, 204.3957, 269.0667, 269.2117	M-H	C12H14O7	-0.74	548398	599816	636988	745735	1.28508e+06	1.24267e+06	1.59047e+06	1.54881e+06	1.14096e+06	1.35387e+06	32987.8	37101.6	335070	47237	105271	320752	53661	71765.8	1.03254e+06
FT5655NR	447.348	13.592	neg	Furostanol	207021	https://cloud.oebiotech.com/#/lm/network/207021	HMDB0252548			620829								CC(CO)CCC1OC2CC3C4CCC5CCCCC5(C)C4CCC3(C)C2C1C	VTDHWTKIIMFVPT-UHFFFAOYSA-N	Lipids and lipid-like molecules	Steroids and steroid derivatives	Furostanes and derivatives	Level 1	65.73	95.98	54.22	114.4515, 133.8163, 178.7151, 180.0103, 203.0182, 204.3817, 204.4002, 403.3593, 447.3485, 447.4199	M+FA-H	C27H46O2	-0.89	575201	645130	780391	646012	456011	471808	412036	422972	418226	482069	746121	727974	666318	752566	690843	598117	692413	571733	743447
FT3506NR	287.089	2.302	neg	Thymidine	46969	https://cloud.oebiotech.com/#/lm/network/46969	HMDB0000273	3375		5789	C00214	mmu00240	Pyrimidine metabolism	17748	R-MMU-1430728,R-MMU-15869,R-MMU-382551,R-MMU-425397,R-MMU-425407,R-MMU-73614,R-MMU-73621,R-MMU-83936,R-MMU-8956319,R-MMU-8956321	Metabolism|Metabolism of nucleotides|Transport of small molecules|Transport of vitamins, nucleosides, and related molecules|SLC-mediated transmembrane transport|Pyrimidine salvage|Pyrimidine catabolism|Transport of nucleosides and free purine and pyrimidine bases across the plasma membrane|Nucleotide catabolism|Nucleotide salvage	50-89-5	CC1=CN([C@H]2C[C@H](O)[C@@H](CO)O2)C(=O)NC1=O	IQFYYKKMVGJFEH-XLPZGREQSA-N	Nucleosides, nucleotides, and analogues	Pyrimidine nucleosides	Pyrimidine 2'-deoxyribonucleosides	Level 2	65.7	97	43.92	151.4040, 179.6267, 181.3113, 182.8531, 204.3784, 204.3979, 228.0304, 241.0829, 247.7113, 288.7423	M+FA-H	C10H14N2O5	-0.35	1.80343e+06	2.0811e+06	3.07932e+06	2.48153e+06	1.78609e+06	4.39193e+06	1.89191e+06	1.71122e+06	2.38937e+06	1.85463e+06	1.99346e+06	1.57637e+06	3.64662e+06	1585424	1.95488e+06	4.24505e+06	2.16009e+06	3.20644e+06	2.76826e+06
FT2771PR	230.103	4.042	pos	3,4-Dihydroxyphenyllactic acid methyl ester	64722	https://cloud.oebiotech.com/#/lm/network/64722	HMDB0041661	96022		10584634				174081				COC(=O)C(O)CC1=CC=C(O)C(O)=C1	NMAOZVAEJYOPOF-UHFFFAOYSA-N	Benzenoids	Phenols	Benzenediols	Level 2	65.7	93.14	35.9014	138.0912, 138.7376, 140.0816, 155.0707, 158.9617, 166.0869, 184.0970, 204.4003, 212.0918, 230.1040	M+NH4	C10H12O5	-0.87	1.24837e+06	967190	830528	1.19737e+06	2.8075e+06	2.61927e+06	1.8368e+06	1.79482e+06	2.09328e+06	2936892	470671	369103	328811	484396	583678	404393	483312	318399	1.52325e+06
FT5552NR	435.276	10.002	neg	7alpha,12alpha-Dihydroxy-5beta-chol-3-en-24-oic Acid	46086	https://cloud.oebiotech.com/#/lm/network/46086		84539	LMST04010226	5283984								C1[C@]2(C)[C@@]3([H])C[C@H](O)[C@]4(C)[C@@]([H])([C@]([H])(C)CCC(O)=O)CC[C@@]4([H])[C@]3([H])[C@H](O)C[C@]2([H])C=CC1	AIBUGMOPZPLNNP-QLEQUTGBSA-N	Lipids and lipid-like molecules	Steroids and steroid derivatives	Bile acids, alcohols and derivatives	Level 1	65.68	82.87	61.22	96.1251, 109.9020, 181.1006, 204.3934, 215.9055, 252.6860, 302.6995, 372.1125, 389.2699, 435.2487	M+FA-H	C24H38O4	-0.69	189879	228882	222414	277255	914148	270546	224901	313066	195045	980362	78942.1	49727.9	190879	48984.1	72200.1	166838	36587	41585	141117
FT3178PR	253.141	7.19	pos	Cladosporacid C	2019	https://cloud.oebiotech.com/#/lm/network/2019			LMFA01050581									C(/C=C/C(OC)CCCCCC(O)C)(=O)O	AOGGAUMDWFZAEF-CMDGGOBGSA-N	Organic acids and derivatives	Hydroxy acids and derivatives	Medium-chain hydroxy acids and derivatives	Level 1	65.65	88.74	58.84	136.7226, 141.0544, 179.1058, 184.8896, 197.1172, 201.1617, 253.0790, 253.1409, 253.1770, 253.2079	M+Na	C12H22O4	-0.79	1.01962e+06	919834	1.35429e+06	1.10375e+06	2.23184e+06	1.9693e+06	2.91969e+06	2.0753e+06	3.78758e+06	2.63538e+06	650656	956890	805288	525368	627901	713938	553989	520719	1.41375e+06
FT5820NR	466.294	11.086	neg	PE(17:0/0:0)	21191	https://cloud.oebiotech.com/#/lm/network/21191	HMDB0061691	77696	LMGP02050030	52925149				84490				[C@](COP(=O)(O)OCCN)([H])(O)COC(CCCCCCCCCCCCCCCC)=O	RVNBVQKDPQVSOY-OAQYLSRUSA-N	Lipids and lipid-like molecules	Glycerophospholipids	Glycerophosphoethanolamines	Level 1	65.65	85.11	70.39	166.2589, 196.0368, 204.3855, 218.5902, 269.2485, 291.0795, 302.7206, 325.0487, 466.2926, 489.2941	M-H	C22H46NO7P	0	759785	806675	641325	506997	1.18394e+06	1.02813e+06	871622	95079.7	847410	976672	489240	684945	436964	461979	528643	447945	449635	707356	832847
FT3706NR	297.244	12.017	neg	9,10-epoxystearic acid	3280	https://cloud.oebiotech.com/#/lm/network/3280	HMDB0247617	36008	LMFA02000326	15868	C19418			85661			2443-39-2	C(CCCCCCCC1OC1CCCCCCCC)(=O)O	IMYZYCNQZDBZBQ-UHFFFAOYSA-N	Lipids and lipid-like molecules	Fatty Acyls	Lineolic acids and derivatives	Level 1	65.64	88.42	57.58	78.8341, 78.8529, 78.8576, 138.2536, 205.5481, 253.2542, 297.0472, 297.2437, 297.2739, 301.5806	M-H	C18H34O3	-0.34	526907	431813	504048	473886	884404	619433	1.03588e+06	190850	1.65661e+06	1.41872e+06	592424	584991	570852	1.26375e+06	322571	505772	672944	663354	504669
FT3716PR	286.274	9.119	pos	D-erythro-Sphingosine C-17	266406	https://cloud.oebiotech.com/#/lm/network/266406		41557		91746221							6918-48-5	CCCCCCCCCCCCC=CC(C(CO)N)O	RBEJCQPPFCKTRZ-CRUCTFTKSA-N	Organic nitrogen compounds	Organonitrogen compounds	Amines	Level 1	65.63	88.62	56.13	75.4276, 108.5218, 113.9643, 147.6947, 152.6431, 224.9677, 263.8902, 268.2634, 282.5304, 286.3099	M+H	C17H35NO2	-0.7	211437	221676	192254	219372	196176	211072	181191	201378	84227.5	257780	248750	189719	242100	178067	203311	247922	143910	184072	228679
FT1394NR	184.098	4.865	neg	1,2,3,4-Tetrahydro-6-propanoylpyridine	58820	https://cloud.oebiotech.com/#/lm/network/58820	HMDB0034884			522742								CCC(=O)C1=CCCCN1	DOGZYNACXGUDFW-UHFFFAOYSA-N	Organoheterocyclic compounds	Pyridines and derivatives	Hydropyridines	Level 1	65.6	94.12	61.32	74.0248, 79.1921, 79.3096, 94.9118, 140.1077, 141.0922, 183.9133, 184.0080, 184.0979, 204.3896	M+FA-H	C8H13NO	0	619479	409298	587240	520718	733611	592457	405040	409482	284665	731177	386285	544294	368261	419953	519489	393314	436218	457396	739297
FT4954PR	386.326	10.05	pos	4-Methyltetradecanoylcarnitine	197395	https://cloud.oebiotech.com/#/lm/network/197395	HMDB0240839											CCCCCCCCCCC(C)CCC(=O)OC(CC([O-])=O)C[N+](C)(C)C	GAANNDFPHQBFBS-UHFFFAOYSA-N	Lipids and lipid-like molecules	Fatty Acyls	Fatty acid esters	Level 1	65.6	97.14	50.16	302.7013, 318.5039, 320.3035, 341.2683, 386.1658, 386.2120, 386.3267, 386.4487, 386.4682, 387.3316	M+H	C22H43NO4	0.26	6.51924e+06	6.49488e+06	7.05892e+06	6.61825e+06	6.59068e+06	6.4381e+06	6933905	7.39747e+06	7.32397e+06	7.04348e+06	8.63335e+06	8.43795e+06	7.47692e+06	8.292e+06	8.19935e+06	7.37819e+06	7.95512e+06	7.47446e+06	7.9283e+06
FT1255NR	173.093	0.748	neg	Formyllysine	206937	https://cloud.oebiotech.com/#/lm/network/206937	HMDB0252452			12679627								NCCCCC(NC=O)C(O)=O	LIEIRDDOGFQXEH-UHFFFAOYSA-N	Organic acids and derivatives	Carboxylic acids and derivatives	Amino acids, peptides, and analogues	Level 2	65.59	95.19	36.5486	155.0464, 156.0305, 172.8427, 173.0094, 173.0256, 173.0568, 173.0791, 173.0937, 173.8424, 174.0408	M-H	C7H14N2O3	0.58	1.09002e+06	1.12724e+06	827273	1.09864e+06	2.39523e+06	2.22458e+06	1.92243e+06	2.50931e+06	2.12085e+06	2.38726e+06	284552	446484	905197	546909	482070	792060	285037	246354	962071
FT4218PR	315.134	6.372	pos	Cyclopropyl-methoxycarbonyl metomidate	212907	https://cloud.oebiotech.com/#/lm/network/212907	HMDB0259618			77987166								COC(=O)C1(CC1)OC(=O)C1=CN=CN1C(C)C1=CC=CC=C1	DRAFVCKNYNQOKR-UHFFFAOYSA-N	Organoheterocyclic compounds	Azoles	Imidazoles	Level 1	65.53	88.28	56.88	122.6793, 204.3873, 227.1173, 255.1132, 269.1280, 297.1232, 302.7031, 315.1345, 315.1774, 315.2248	M+H	C17H18N2O4	-0.32	435044	376681	447094	329968	220342	154768	149797	141166	150584	215913	601073	503949	739452	448709	830958	553219	713702	580352	506626
FT2763NR	253.051	5.835	neg	Garbanzol	60858	https://cloud.oebiotech.com/#/lm/network/60858	HMDB0037254	64206		442410	C09751			27587			1226-22-8	O[C@@H]1[C@H](OC2=C(C=CC(O)=C2)C1=O)C1=CC=C(O)C=C1	VRTGGIJPIYOHGT-LSDHHAIUSA-N	Phenylpropanoids and polyketides	Flavonoids	Flavans	Level 1	65.52	90.76	56.32	87.9588, 103.9198, 141.8633, 148.4845, 152.3155, 160.7719, 186.1435, 191.1441, 253.0202, 253.0508	M-H2O-H	C15H12O5	-2.37	218212	252237	198650	135177	528933	272943	216636	251336	262065	552657	251864	218014	432397	211821	144627	408035	78470.5	102170	160535
FT5873NR	473.364	13.771	neg	4alpha-hydroxymethyl-ergosta-7,24(241)-dien-3beta-ol	257023	https://cloud.oebiotech.com/#/lm/network/257023	HMDB0304200			75595947								CC(C)C(=C)CCC(C)C1CCC2C3=CCC4C(CO)C(O)CCC4(C)C3CCC12C	QFGCPIMZVWPNNF-UHFFFAOYSA-N	Lipids and lipid-like molecules	Steroids and steroid derivatives	Ergostane steroids	Level 1	65.52	94.38	49.53	76.2910, 79.6408, 83.2161, 114.6900, 160.5061, 283.9152, 366.7291, 429.3746, 473.2828, 473.3636	M+FA-H	C29H48O2	-1.06	175881	199222	149541	179397	312206	268461	346481	299953	254061	408101	85532.3	151614	74268	162298	149305	182542	115559	127522	232142
FT2912PR	239.201	11.338	pos	3S,7,11-Trimethyl-6,10-dodecadienoic acid	1202	https://cloud.oebiotech.com/#/lm/network/1202			LMFA01030790	44256497								C(C[C@@H](C)CC/C=C(\C)/CC/C=C(\C)/C)(=O)O	HDAQPCUHLCPEHS-SSUFTNFISA-N	Lipids and lipid-like molecules	Prenol lipids	Sesquiterpenoids	Level 1	65.5	90.53	51.59	123.1173, 132.8525, 133.0863, 179.1801, 203.1795, 204.3963, 221.1909, 239.0883, 239.1449, 239.2001	M+H	C15H26O2	0	824783	559559	512413	575176	388531	690258	519608	678602	582433	395651	502432	1.25808e+06	536434	710320	591924	915359	1.07389e+06	957374	410134
FT3603NR	293.212	11.181	neg	9(S)-HPODE	48935	https://cloud.oebiotech.com/#/lm/network/48935	HMDB0006940			6439847	C14827	mmu00591	Linoleic acid metabolism					CCCCC\C=C/C=C/C(CCCCCCCC(O)=O)OO	JGUNZIWGNMQSBM-ZJHFMPGASA-N	Lipids and lipid-like molecules	Fatty Acyls	Lineolic acids and derivatives	Level 1	65.49	88.72	63.04	164.8952, 204.3934, 217.4122, 233.6110, 236.1056, 274.6227, 293.1827, 293.2125, 293.2454, 300.1271	M-H2O-H	C18H32O4	-2.39	1.00883e+06	1.01249e+06	1.10004e+06	978395	1.69071e+06	1.39883e+06	1.3983e+06	1.22597e+06	1.67319e+06	1.88947e+06	1.11769e+06	862152	742996	770822	953083	826083	789823	978585	1.09135e+06
FT3168NR	271.228	11.912	neg	3-hydroxy-hexadecanoic acid	1763	https://cloud.oebiotech.com/#/lm/network/1763	HMDB0061658	35554	LMFA01050188	301590				37248	R-MMU-1430728,R-MMU-211859,R-MMU-211897,R-MMU-211945,R-MMU-211958	Metabolism|Biological oxidations|Cytochrome P450 - arranged by substrate type|Phase I - Functionalization of compounds|Miscellaneous substrates	928-17-6	C(CC(O)CCCCCCCCCCCCC)(=O)O	CBWALJHXHCJYTE-UHFFFAOYSA-N	Lipids and lipid-like molecules	Fatty Acyls	Fatty acids and conjugates	Level 1	65.42	97.8	53.48	104.6883, 107.8335, 158.5368, 175.0290, 225.1504, 271.1940, 271.2281, 272.2313, 278.7196, 293.7725	M-H	C16H32O3	-0.37	2.55116e+06	2.13461e+06	2.04019e+06	1.91975e+06	3.59583e+06	3.02784e+06	2.19623e+06	3.1076e+06	3.26677e+06	3.90365e+06	1.77128e+06	1.66597e+06	1.54004e+06	1.41284e+06	1.54445e+06	1.89736e+06	1.93496e+06	1.98286e+06	1.85029e+06
FT3768PR	289.216	8.68	pos	Testosterone	44891	https://cloud.oebiotech.com/#/lm/network/44891	HMDB0000234	390	LMST02020002	6013	C00535	mmu00140,mmu01522,mmu04913,mmu04929,mmu05200,mmu05215	Steroid hormone biosynthesis|Endocrine resistance|Ovarian steroidogenesis|GnRH secretion|Pathways in cancer|Prostate cancer	17347	R-MMU-1430728,R-MMU-162582,R-MMU-193048,R-MMU-193144,R-MMU-194315,R-MMU-195258,R-MMU-196071,R-MMU-211859,R-MMU-211897,R-MMU-211945,R-MMU-211958,R-MMU-211981,R-MMU-212436,R-MMU-2262752,R-MMU-3371497,R-MMU-556833,R-MMU-5625740,R-MMU-5625886,R-MMU-73857,R-MMU-74160,R-MMU-8878166,R-MMU-8940973,R-MMU-8941326,R-MMU-8953897,R-MMU-8957322,R-MMU-9716542	Metabolism|Signal Transduction|Androgen biosynthesis|Estrogen biosynthesis|Signaling by Rho GTPases|RHO GTPase Effectors|Metabolism of steroid hormones|Biological oxidations|Cytochrome P450 - arranged by substrate type|Phase I - Functionalization of compounds|Miscellaneous substrates|Xenobiotics|Generic Transcription Pathway|Cellular responses to stress|HSP90 chaperone cycle for steroid hormone r…	58-22-0	C1[C@]2(C)[C@@]3([H])CC[C@]4(C)[C@@H](O)CC[C@@]4([H])[C@]3([H])CCC2=CC(=O)C1	MUMGGOZAMZWBJJ-DYKIIFRCSA-N	Lipids and lipid-like molecules	Steroids and steroid derivatives	Androstane steroids	Level 1	65.41	88.72	53.51	109.0652, 121.1025, 130.3262, 176.9728, 206.2105, 213.7770, 220.9343, 249.3708, 289.2164, 302.7195	M+H	C19H28O2	-0.69	110775	148873	127550	88525.3	0	0	0	0	0	0	137649	139841	22170.1	42909.9	256377	37793.6	136929	164401	338703
FT4365NR	331.192	9.797	neg	Horminone	255841	https://cloud.oebiotech.com/#/lm/network/255841	HMDB0302941											CC(C)C1=C(O)C(=O)C2=C([C@H](O)CC3C(C)(C)CCC[C@]23C)C1=O	YVSUCPNWDPTGKM-SEYFCWQZSA-N	Lipids and lipid-like molecules	Prenol lipids	Diterpenoids	Level 1	65.37	86.78	51.66	213.1659, 239.6071, 241.1603, 250.7821, 259.1694, 269.1909, 287.1995, 313.1812, 331.1916, 332.1953	M-H	C20H28O4	-0.91	977173	955635	1.49654e+06	868594	0	31061.4	9942.24	0	0	20759	2.0594e+06	2.24205e+06	1.38165e+06	1.65073e+06	1.73153e+06	1.41013e+06	2.11682e+06	2.37893e+06	1274813
FT1927PR	188.071	3.722	pos	N-(2,5-Dihydroxyphenyl)pyridinium(1+)	63900	https://cloud.oebiotech.com/#/lm/network/63900	HMDB0040768	95233		411955							33354-74-4	OC1=CC(=C(O)C=C1)[N+]1=CC=CC=C1	BYQQTWROSPBRIU-UHFFFAOYSA-O	Benzenoids	Phenols	Benzenediols	Level 2	65.36	98.39	38.2243	146.0937, 160.0754, 170.0602, 170.0722, 188.0310, 188.0707, 188.1116, 188.1193, 189.0749, 204.4036	M+	C11H10NO2	-0.53	5.0012e+08	6.01325e+08	4.85088e+08	5.47204e+08	6.64249e+08	7.65309e+08	7.14154e+08	6.62241e+08	6.61181e+08	6.94894e+08	5.75992e+08	4.72628e+08	4.62429e+08	5.42648e+08	5.0448e+08	642524574	6.22752e+08	7.38432e+08	6.53877e+08
FT3703NR	297.244	12.216	neg	15-oxo-octadecanoic acid	3213	https://cloud.oebiotech.com/#/lm/network/3213		74754	LMFA02000259	5312907								C(CCCCCCCCCCCCCC(=O)CCC)(=O)O	ZNCSJRIRJLKPNR-UHFFFAOYSA-N	Lipids and lipid-like molecules	Fatty Acyls	Fatty acids and conjugates	Level 1	65.33	98.39	57.51	73.5468, 76.4673, 76.6373, 99.2313, 115.3757, 120.7843, 128.3734, 293.7505, 297.2056, 297.2435	M-H	C18H34O3	-0.34	2.1032e+06	1.79019e+06	1.71795e+06	1.80716e+06	2.51371e+06	1.96127e+06	732315	1.84364e+06	2.55318e+06	2.19623e+06	1.48782e+06	1.2981e+06	1.39976e+06	547894	1.57106e+06	1.3539e+06	1.78611e+06	1.84695e+06	2.13138e+06
FT2770PR	230.103	3.881	pos	2,3-Dihydroxy-1-(4-hydroxy-3-methoxyphenyl)-1-propanone	64385	https://cloud.oebiotech.com/#/lm/network/64385	HMDB0041286	95700		15765124							168293-10-5	COC1=C(O)C=CC(=C1)C(=O)C(O)CO	UTXNRISXYKZJTH-UHFFFAOYSA-N	Organic oxygen compounds	Organooxygen compounds	Carbonyl compounds	Level 1	65.3	93.14	63.42	166.0476, 166.0866, 184.0971, 191.6833, 194.0821, 204.4039, 205.4461, 212.0916, 230.0473, 230.1030	M+NH4	C10H12O5	-1.3	1.05697e+06	1.41469e+06	1.32828e+06	1.337e+06	1.98344e+06	2.07998e+06	1.20423e+06	2.18007e+06	1.9117e+06	1.5596e+06	1.01109e+06	909329	694883	729198	886682	936888	929832	1.03658e+06	1.25136e+06
FT4797PR	370.295	9.219	pos	2-Hydroxymyristoylcarnitine	8315	https://cloud.oebiotech.com/#/lm/network/8315	HMDB0013166		LMFA07070033	53481642								C(CCCCC)CCCCCCC(O)C(OC(C[N+](C)(C)C)CC(=O)[O-])=O	WWDZVVWQNWNRDM-UHFFFAOYSA-N	Lipids and lipid-like molecules	Fatty Acyls	Fatty acid esters	Level 2	65.28	97.13	41.73	241.1458, 266.3258, 267.1819, 311.2216, 368.4747, 368.5214, 370.2956, 370.4094, 371.2990, 372.0912	M+H-H2O	C21H41NO5	1.08	7.87045e+06	8.83081e+06	9.73272e+06	9.30745e+06	1.395e+07	1.11265e+07	9982186	1.05716e+07	1.33876e+07	1.50796e+07	6.91839e+06	7.01632e+06	6.86434e+06	6.82067e+06	6.76522e+06	7.45579e+06	8.70755e+06	7.12917e+06	1.02625e+07
FT1338PR	157.097	0.773	pos	N-Acetylornithine	48074	https://cloud.oebiotech.com/#/lm/network/48074	HMDB0003357	3303		439232	C00437	mmu00220	Arginine biosynthesis	16543			6205-08-9	CC(=O)N[C@@H](CCCN)C(O)=O	JRLGPAXAGHMNOL-LURJTMIESA-N	Organic acids and derivatives	Carboxylic acids and derivatives	Amino acids, peptides, and analogues	Level 1	65.27	95.96	50.31	121.1013, 129.0699, 139.0028, 139.0754, 139.0871, 139.1120, 157.0468, 157.0974, 157.1212, 158.1003	M+H-H2O	C7H14N2O3	2.55	1.65323e+07	1.66674e+07	1.96509e+07	2.26013e+07	9.35011e+06	1.00679e+07	1.13753e+07	8.98925e+06	1.07261e+07	1.14885e+07	2.00802e+07	2.91774e+07	4.00037e+07	2.48413e+07	1.85213e+07	3.62702e+07	1.65932e+07	1.48602e+07	1.69279e+07
FT3923NR	308.099	1.098	neg	N-Acetylneuraminic acid	299343	https://cloud.oebiotech.com/#/lm/network/299343		324386		14017587							131-48-6	CC(=O)NC(C(CC(=O)C(=O)O)O)C(C(C(CO)O)O)O	KBGAYAKRZNYFFG-BOHATCBPSA-N	Organic oxygen compounds	Organooxygen compounds	Carbohydrates and carbohydrate conjugates	Level 1	65.23	92.06	66.82	102.9564, 104.9537, 124.0079, 128.0353, 144.3487, 167.0216, 180.0669, 181.9661, 240.0223, 240.0495	M-H	C11H19NO9	-0.65	649232	533161	607565	442768	552644	582582	632417	514336	394723	517603	594900	614028	904200	619826	491181	861180	542639	438919	477284
FT6562PR	650.439	12.095	pos	PON-PC	27827	https://cloud.oebiotech.com/#/lm/network/27827		82381	LMGP20010008	46907874				61042				[C@](COP(=O)([O-])OCC[N+](C)(C)C)([H])(OC(CCCCCCCC([H])=O)=O)COC(CCCCCCCCCCCCCCC)=O	PPTNNIINSOQWCE-WJOKGBTCSA-N	Lipids and lipid-like molecules	Glycerophospholipids	Glycerophosphocholines	Level 1	65.19	76.07	60.02	125.0003, 184.0735, 184.0921, 265.1579, 383.1680, 386.4480, 466.7204, 503.1490, 553.3637, 650.4385	M+H	C33H64NO9P	-0.31	362491	474547	462123	597886	244801	275802	197319	236256	221162	1.42837e+06	265611	162184	258169	239107	1.1911e+06	417078	261246	131009	176441
FT2829NR	256.06	0.739	neg	N-Acetyl-b-D-galactosamine	47259	https://cloud.oebiotech.com/#/lm/network/47259	HMDB0000853	5816		440552	C05021			28497			14131-60-3	CC(=O)N[C@H]1[C@H](O)O[C@H](CO)[C@H](O)[C@@H]1O	OVRNDRQMDRJTHS-JAJWTYFOSA-N	Organic oxygen compounds	Organooxygen compounds	Carbohydrates and carbohydrate conjugates	Level 1	65.01	76.83	69.76	217.8674, 219.8436, 219.8635, 220.0820, 222.8497, 255.8401, 255.9846, 256.0592, 256.0934, 256.9808	M+Cl	C8H15NO6	-0.78	4.92535e+06	4.7593e+06	3.66742e+06	4.81727e+06	5.35372e+06	5.53674e+06	6.13248e+06	6.25744e+06	6.45944e+06	5.82318e+06	4.27204e+06	4.12013e+06	5.97585e+06	4.1381e+06	5.29005e+06	6.14787e+06	3.99315e+06	4.36079e+06	4.34239e+06
FT4295PR	319.263	14.41	pos	Arachidonic Acid methyl ester	273697	https://cloud.oebiotech.com/#/lm/network/273697		62953		6421258							2566-89-4	CCCCCC=CCC=CCC=CCC=CCCCC(=O)OC	OFIDNKMQBYGNIW-ZKWNWVNESA-N	Lipids and lipid-like molecules	Fatty Acyls	Fatty acid esters	Level 1	64.96	86.92	56.53	135.1174, 155.0081, 235.1688, 266.2769, 269.2259, 287.2386, 295.2534, 299.7690, 319.2634, 319.2986	M+H	C21H34O2	0	400777	339095	187461	374614	270591	183776	136895	249982	96750.9	211229	229482	177236	190390	222477	159203	197384	196565	212016	315272
FT6421PR	586.351	9.313	pos	Janthitrem B	55330	https://cloud.oebiotech.com/#/lm/network/55330	HMDB0030528	87041		10371106							73561-90-7	CC(=C)C1OC2CCC3(C)C4(C)C(CC5=C4NC4=C5C=C5C(O)C6C(=CC(C)(C)OC6(C)C)C5=C4)CCC3(O)C2=CC1O	FYYNBFCZCKFSKS-UHFFFAOYSA-N	Organoheterocyclic compounds	Naphthopyrans	Unclassified	Level 1	64.96	73.81	79.41	184.8708, 204.3156, 249.6618, 274.5554, 304.8479, 411.2942, 492.3592, 550.3298, 568.3405, 586.3499	M+H	C37H47NO5	3.07	473141	368377	376420	450987	865944	414071	397564	370095	341594	683775	378554	192353	517183	425664	494059	419178	286067	365623	397208
FT5032NR	381.226	9.849	neg	PGB1	3736	https://cloud.oebiotech.com/#/lm/network/3736	HMDB0002982	408	LMFA03010131	5280388	C00959			27624			13345-51-2	C1(/C=C/[C@@H](O)CCCCC)CCC(=O)C=1CCCCCCC(=O)O	YBHMPNRDOVPQIN-VSOYFRJCSA-N	Lipids and lipid-like molecules	Fatty Acyls	Eicosanoids	Level 1	64.9	85.53	75.45	129.0923, 182.7107, 183.1395, 223.1306, 253.2394, 313.2389, 317.2109, 335.2208, 379.2099, 381.2253	M+FA-H	C20H32O4	5.51	638241	648569	754871	428520	936267	994532	900799	1.19949e+06	1.57848e+06	1.00212e+06	335676	146881	555074	198101	372252	590037	341068	215823	249325
FT0432PR	110.072	0.637	pos	2,3-Diaminopyridine	299857	https://cloud.oebiotech.com/#/lm/network/299857		324989		9956								C1=CC(=C(N=C1)N)N	ZZYXNRREDYWPLN-UHFFFAOYSA-N	Organoheterocyclic compounds	Pyridines and derivatives	Aminopyridines and derivatives	Level 1	64.85	96.44	48.69	93.0338, 93.0449, 93.0701, 105.8545, 110.0602, 110.0713, 110.1047, 111.0442, 111.0551, 111.0808	M+H	C5H7N3	-3.09	3.78097e+06	3.85819e+06	3.8524e+06	4.06135e+06	4.52254e+06	3.32441e+06	4.11387e+06	2.96405e+06	3.88676e+06	3.15277e+06	2.59888e+06	4.03363e+06	4.18992e+06	3.93792e+06	3.76881e+06	3.88452e+06	3.39361e+06	4.49331e+06	4.16119e+06
FT4716PR	361.139	5.137	pos	Caffeoyl tyrosine	54266	https://cloud.oebiotech.com/#/lm/network/54266	HMDB0029295	86166		14352555				490727			124027-56-1	OC(=O)C(CC1=CC=C(O)C=C1)NC(=O)\C=C\C1=CC=C(O)C(O)=C1	JRXLVUMFJASLDR-XBXARRHUSA-N	Organic acids and derivatives	Carboxylic acids and derivatives	Amino acids, peptides, and analogues	Level 1	64.85	96.53	51.48	273.1238, 283.1080, 301.1184, 302.6975, 314.6397, 315.1357, 333.1437, 343.1285, 361.1396, 361.1905	M+NH4	C18H17NO6	-0.28	1.09176e+06	866193	869240	809323	762455	734751	497568	476012	576787	696762	1.23339e+06	1.10943e+06	1.24996e+06	1.02562e+06	1.14427e+06	1.19972e+06	826862	1.10174e+06	926101
FT4159NR	321.147	8.074	neg	10-(Phosphonooxy)decyl methacrylate	202744	https://cloud.oebiotech.com/#/lm/network/202744	HMDB0247525											CC(=C)C(=O)OCCCCCCCCCCOP(O)(O)=O	CFKBCVIYTWDYRP-UHFFFAOYSA-N	Organic acids and derivatives	Organic phosphoric acids and derivatives	Phosphate esters	Level 2	64.84	98.01	37.2793	86.9059, 96.9695, 96.9756, 116.9283, 154.3608, 184.9154, 204.3863, 274.2249, 290.9637, 321.1475	M-H	C14H27O6P	-0.62	3.19797e+06	3.11926e+06	3.25156e+06	3.23046e+06	5.35482e+06	5.58772e+06	5.16463e+06	4.74711e+06	4.22523e+06	4.781e+06	2.67489e+06	3.00667e+06	3.01267e+06	2.58721e+06	2.59995e+06	2.96712e+06	2.43227e+06	2.72141e+06	3.2769e+06
FT3108PR	249.061	3.718	pos	N-(2,4-Dinitrophenyl)ethylenediamine	201137	https://cloud.oebiotech.com/#/lm/network/201137	HMDB0245740			168833								NCCNC1=C(C=C(C=C1)[N+]([O-])=O)[N+]([O-])=O	AIUKPEQJKQUQKZ-UHFFFAOYSA-N	Benzenoids	Benzene and substituted derivatives	Aniline and substituted anilines	Level 1	64.81	90.44	82.75	248.0869, 248.9011, 248.9817, 248.9954, 249.0029, 249.0611, 249.1224, 249.1549, 249.1841, 250.0654	M+Na	C8H10N4O4	-6.83	1.05804e+07	1.02066e+07	9.54377e+06	1.05018e+07	1.23689e+07	1.29521e+07	1.00127e+07	1.37326e+07	1.19917e+07	1.35217e+07	1.11083e+07	9.95323e+06	1.16439e+07	1.0553e+07	1.02506e+07	1.25781e+07	1.21067e+07	1.20987e+07	1.21377e+07
FT1788NR	205.123	7.607	neg	Eremopetasinorone A	54579	https://cloud.oebiotech.com/#/lm/network/54579	HMDB0029669			85167039							182127-76-0	CC1C(=O)CCC2CC(=CC12C)C(C)=O	JJZRURWGJILXRH-UHFFFAOYSA-N	Organic oxygen compounds	Organooxygen compounds	Carbonyl compounds	Level 1	64.74	92.14	54.97	153.3324, 159.0085, 160.9358, 160.9565, 160.9699, 161.1330, 204.3798, 204.3994, 204.9451, 205.1234	M-H	C13H18O2	-0.49	258674	258802	277875	243114	658346	391060	322225	265474	341044	562581	167927	105659	185326	149531	163860	223908	146835	166955	257417
FT2871NR	257.176	9.093	neg	4-(3-Hydroxybutyl)-3,3,5-trimethylcyclohexanone	63053	https://cloud.oebiotech.com/#/lm/network/63053	HMDB0039805	94354		131752728				168208			128660-70-8	CC(O)CCC1C(C)CC(=O)CC1(C)C	QIHMBTNCJUFMCE-UHFFFAOYSA-N	Lipids and lipid-like molecules	Prenol lipids	Sesquiterpenoids	Level 1	64.71	91.28	57.36	99.6592, 116.9287, 158.7707, 193.1722, 195.1750, 200.4358, 239.1651, 257.1763, 257.9382, 258.1785	M+FA-H	C13H24O2	-1.17	339472	322374	361050	294389	528767	499216	456306	490197	483741	436809	269826	252372	389211	236979	326239	406689	272947	232028	324012
FT4387PR	328.321	13.392	pos	Stearoylethanolamide	9060	https://cloud.oebiotech.com/#/lm/network/9060	HMDB0013078	3720	LMFA08040051	27902				85299	R-MMU-112310,R-MMU-112315,R-MMU-112316	Neurotransmitter release cycle|Transmission across Chemical Synapses|Neuronal System	111-57-9	C(CCCCCCCCCCCCCCCC)C(=O)NCCO	OTGQIQQTPXJQRG-UHFFFAOYSA-N	Organic nitrogen compounds	Organonitrogen compounds	Amines	Level 1	64.7	87.44	50.29	185.8068, 194.0473, 204.3889, 204.4084, 283.1791, 286.9880, 290.7986, 302.7128, 311.2970, 328.3213	M+H	C20H41NO2	0	415808	370578	346412	193051	334527	409514	225826	228705	291869	234650	311887	329468	273893	320552	305242	322999	288045	247180	416711
FT1619NR	197.082	5.416	neg	(2E,4E)-2,7-Dimethyl-2,4-octadienedioic acid	58202	https://cloud.oebiotech.com/#/lm/network/58202	HMDB0034099	89716		10954516				173995			110107-15-8	CC(C\C=C\C=C(/C)C(O)=O)C(O)=O	ZBXYMKUZCWCGPC-BDWKERMESA-N	Lipids and lipid-like molecules	Fatty Acyls	Fatty acids and conjugates	Level 2	64.67	93.32	42.81	129.9760, 137.0243, 153.0925, 167.0225, 180.0177, 197.0207, 197.0420, 197.0810, 197.1186, 204.3916	M-H	C10H14O4	-0.51	610447	581770	514466	591351	795435	754763	709904	745229	699487	869278	452780	526100	1.03767e+06	510134	496420	382187	487090	633735	595877
FT3605NR	293.213	10.994	neg	gamma- 12(13)-EpODE	2999	https://cloud.oebiotech.com/#/lm/network/2999	HMDB0062288		LMFA02000044	16061065								C(CCCC/C=C\C/C=C\CC1OC1CCCCC)(=O)O	TVHXKPMFCYEQTM-YMVJEYMASA-N	Lipids and lipid-like molecules	Fatty Acyls	Fatty acids and conjugates	Level 1	64.67	88.53	51.86	228.0733, 236.1064, 251.2389, 273.3945, 280.9111, 293.1772, 293.2126, 293.2479, 302.7011, 304.2976	M-H	C18H30O3	-1.02	444017	465516	435024	317949	765594	932981	682658	663944	764187	838139	240469	230783	392870	306985	69404.5	194549	238996	226387	327260
FT0338NR	107.05	4.813	neg	3,5-Dimethyl-1,2-cyclopentanedione	60677	https://cloud.oebiotech.com/#/lm/network/60677	HMDB0037027	92009		61634							13494-07-0	CC1CC(C)C(=O)C1=O	MIDXCONKKJTLDX-UHFFFAOYSA-N	Organic oxygen compounds	Organooxygen compounds	Carbonyl compounds	Level 1	64.66	99.11	46.06	70.3139, 70.3727, 73.3369, 76.4267, 99.9470, 106.0420, 107.0378, 107.0503, 107.0587, 108.0539	M-H2O-H	C7H10O2	-3.36	4.36832e+06	5.90374e+06	4.39879e+06	5.05183e+06	3.69035e+06	5.30299e+06	5.22645e+06	4.63629e+06	4.11863e+06	3.77625e+06	6.43666e+06	5.36057e+06	3.46823e+06	7.56612e+06	7.60333e+06	4.15681e+06	8.7816e+06	7.88216e+06	5.47409e+06
FT3379NR	281.176	9.261	neg	(4S)-Dihydrocurcumenone	57345	https://cloud.oebiotech.com/#/lm/network/57345	HMDB0033083	88975		78178011				173705				CC(O)CCC1C2CC(=C(C)C)C(=O)CC12C	OQZCUYXRSFWCJU-UHFFFAOYSA-N	Lipids and lipid-like molecules	Prenol lipids	Sesquiterpenoids	Level 1	64.66	89.65	55.94	204.3980, 213.1496, 213.1726, 219.1750, 237.1865, 281.1375, 281.1753, 281.2013, 281.2119, 281.2481	M+FA-H	C15H24O2	-0.71	601175	626903	495961	650016	706464	752769	748263	787088	839324	721952	773813	596125	553224	650541	559749	841080	680503	647480	673949
FT1665NR	200.093	5.564	neg	bemegride	203965	https://cloud.oebiotech.com/#/lm/network/203965	HMDB0248936											CCC1(C)CC(O)=NC(=O)C1	ORRZGUBHBVWWOP-UHFFFAOYSA-N	Organoheterocyclic compounds	Piperidines	Piperidinones	Level 2	64.65	93.75	44.44	128.1081, 147.7247, 150.5418, 152.6574, 156.0882, 156.1029, 200.0115, 200.0935, 201.0138, 204.3963	M+FA-H	C8H13NO2	-0.5	1.10709e+06	1.11321e+06	1.19186e+06	1.37582e+06	1.72806e+06	750013	276356	482737	372222	946230	1.33102e+06	758372	2.26725e+06	819063	548323	2.29383e+06	740801	779126	899243
FT4228PR	316.212	4.72	pos	6-Hydroxynon-4-enoylcarnitine	198277	https://cloud.oebiotech.com/#/lm/network/198277	HMDB0241753											CCCC(O)C=CCCC(=O)OC(CC([O-])=O)C[N+](C)(C)C	ZBHYMNYETSSWIX-UHFFFAOYSA-N	Lipids and lipid-like molecules	Fatty Acyls	Fatty acid esters	Level 1	64.63	89.46	60.45	133.0857, 140.8967, 141.1254, 176.9588, 204.3893, 204.4082, 302.7064, 316.1236, 316.2122, 316.2537	M+H	C16H29NO5	-0.32	502263	489907	429696	499451	331850	268435	174515	207942	296586	239551	731012	752713	681200	719751	874800	676524	687204	425383	420374
FT4684NR	353.034	6.284	neg	2-Hydroxy-4-methoxybenzophenone sulfate	197319	https://cloud.oebiotech.com/#/lm/network/197319	HMDB0240721			54570501								COC1=CC(OS(O)(=O)=O)=C(C=C1)C(=O)C1=CC=CC=C1	ZWXJDELIUOMUOH-UHFFFAOYSA-N	Benzenoids	Benzene and substituted derivatives	Benzophenones	Level 1	64.56	86.69	57.48	73.4826, 73.4967, 81.8717, 120.7700, 125.1264, 195.5143, 204.3858, 273.0772, 302.6945, 353.0344	M+FA-H	C14H12O6S	-0.57	276118	250998	186422	199391	884979	494346	596055	383674	671619	1.1727e+06	33516.2	42271.9	32558	39245.5	23519.2	53673.5	33720.3	21868.1	203653
FT7233PR	832.583	10.837	pos	SM(d18:2/6 keto-PGF1alpha)	243669	https://cloud.oebiotech.com/#/lm/network/243669	HMDB0290570											CCCCC[C@H](O)\C=C\[C@H]1[C@H](O)C[C@H](O)[C@@H]1CC(=O)CCCCC(=O)N[C@@H](COP([O-])(=O)OCC[N+](C)(C)C)[C@H](O)\C=C\CCCCCCCC\C=C/CCC	BRAMCNHTDJISPT-GVHJTICPSA-N	Lipids and lipid-like molecules	Fatty Acyls	Eicosanoids	Level 1	64.53	66.4	92.27	184.0734, 184.1121, 198.6818, 202.1393, 394.0002, 406.5897, 649.5196, 655.8292, 773.5113, 832.5848	M+NH4	C43H79N2O10P	-2.76	2.98943e+06	4.52747e+06	5.54556e+06	3.24672e+06	4.95333e+06	1.16428e+07	3.45558e+06	2.6737e+06	2.16219e+06	4.80138e+06	4.40214e+06	2.89118e+06	6.16615e+06	5.56316e+06	5.19965e+06	6.70535e+06	1.67671e+06	5.49615e+06	4.43489e+06
FT4781PR	368.28	8.65	pos	(12E)-10-Hydroxytetradec-12-enoylcarnitine	197907	https://cloud.oebiotech.com/#/lm/network/197907	HMDB0241362											CC=CCC(O)CCCCCCCCC(=O)OC(CC([O-])=O)C[N+](C)(C)C	LKICWTKOZJNCQH-UHFFFAOYSA-N	Lipids and lipid-like molecules	Fatty Acyls	Fatty acid esters	Level 2	64.51	96.34	41.37	157.0498, 163.1492, 189.1643, 207.1740, 309.2057, 315.0826, 368.1709, 368.2797, 368.3890, 368.4154	M+H-H2O	C21H39NO5	0.81	2.65944e+06	2.48128e+06	2.8304e+06	2.45683e+06	6.46485e+06	5.49777e+06	4.96342e+06	5.55595e+06	4.75662e+06	6.18062e+06	770323	838342	915540	754958	984869	894651	906555	873177	2.60491e+06
FT2135NR	223.134	8.691	neg	13-Oxo-9,11-tridecadienoic acid	2189	https://cloud.oebiotech.com/#/lm/network/2189	HMDB0034564	90028	LMFA01060202	11106999							125407-60-5	C(=O)/C=C/C=C/CCCCCCCC(=O)O	XHDHWGKEDVWKAN-ONNLMXTPSA-N	Lipids and lipid-like molecules	Fatty Acyls	Fatty acids and conjugates	Level 2	64.5	92.1	40.91	181.1597, 192.5623, 195.1392, 223.0282, 223.0971, 223.1063, 223.1338, 223.1709, 223.9779, 230.7024	M-H	C13H20O3	-0.45	495588	364957	469109	433378	427654	453056	594837	552316	564389	412889	544767	533290	322052	495399	326239	365660	608497	415767	352440
FT3382NR	281.176	7.478	neg	3-Hydroxy-1,10-bisaboladien-9-one	58710	https://cloud.oebiotech.com/#/lm/network/58710	HMDB0034722	90163		14633003				173707				CC(CC(=O)C=C(C)C)C1CCC(C)(O)C=C1	OZDOAMOSJAOPRV-UHFFFAOYSA-N	Lipids and lipid-like molecules	Prenol lipids	Sesquiterpenoids	Level 1	64.5	89.65	56.62	79.3937, 79.5028, 79.5482, 86.8474, 90.8714, 95.2252, 171.2096, 193.1229, 204.3930, 281.1753	M+FA-H	C15H24O2	-1.07	69302	84117	74142.7	89414.9	236516	184434	176402	148817	163981	156742	22150.9	12979.6	18671	21877.1	31832.6	47483.4	10316.7	24651.4	89403.1
FT0606PR	121.072	0.737	pos	Carbamoylformamidoxime	204525	https://cloud.oebiotech.com/#/lm/network/204525	HMDB0249609			53923004								NC(=O)NC=NO	ILTVGYDBXVXBJW-UHFFFAOYSA-N	Organic 1,3-dipolar compounds	Propargyl-type 1,3-dipolar organic compounds	Unclassified	Level 2	64.46	98.89	37.52	108.5226, 120.4243, 121.0291, 121.0397, 121.0497, 121.0649, 121.1016, 122.0439, 122.0602, 122.0967	M+NH4	C2H5N3O2	-1.65	1.27024e+08	107087694	1.13563e+08	1.28667e+08	1.38457e+08	1.81356e+08	1.89223e+08	2.18492e+08	1.57145e+08	2.84448e+08	2.03131e+08	1.27295e+08	1.39592e+08	1.30022e+08	1.20357e+08	1.72429e+08	8.98871e+07	1.52639e+08	1.29339e+08
FT3645NR	295.155	6.11	neg	alhpa-tocopheronic acid	37454	https://cloud.oebiotech.com/#/lm/network/37454		53843	LMPR02020062	52929835								C1(CCC(O)(C)CCC(O)=O)C(O)=C(C)C(C)=C(O)C=1C	SAEVUBOEVWFRFU-UHFFFAOYSA-N	Lipids and lipid-like molecules	Prenol lipids	Sesquiterpenoids	Level 2	64.45	98.08	37.38	133.0658, 135.0814, 140.9804, 158.9781, 189.9758, 193.0869, 197.2455, 204.3863, 237.1495, 295.1552	M-H	C16H24O5	-0.34	1.02884e+06	972333	1.00505e+06	1.08416e+06	0	0	4752.42	0	0	0	1.59201e+06	1.93582e+06	3.53538e+06	1.43767e+06	1.44449e+06	3.18347e+06	1.42689e+06	2.33831e+06	1.7062e+06
FT2803PR	232.118	4.184	pos	Isovalerylglutamic acid	47181	https://cloud.oebiotech.com/#/lm/network/47181	HMDB0000726	5694		133383							80154-63-8	CC(C)CC(=O)N[C@@H](CCC(O)=O)C(O)=O	HCVIJONZMYVLAW-ZETCQYMHSA-N	Organic acids and derivatives	Carboxylic acids and derivatives	Amino acids, peptides, and analogues	Level 2	64.39	92.99	34.1679	157.0734, 157.0865, 159.5374, 168.1012, 171.6387, 175.0971, 186.1123, 214.1077, 232.1182, 232.1712	M+H	C10H17NO5	-0.43	931622	1.19495e+06	953166	1.13579e+06	1.98098e+06	1.7624e+06	2.22558e+06	1.58587e+06	2.13455e+06	2.04776e+06	493563	575934	615853	494978	516863	548182	484048	687579	1.03283e+06
FT2989NR	263.165	10.066	neg	Isohumbertiol	63826	https://cloud.oebiotech.com/#/lm/network/63826	HMDB0040686			131752906								CC(=C)C1=C(CC(C)(O)C=C)C=C(C)CC1	ZIVKTIMZADKFSV-UHFFFAOYSA-N	Lipids and lipid-like molecules	Prenol lipids	Sesquiterpenoids	Level 1	64.39	89.9	45.4	150.9349, 194.9238, 203.6260, 204.3854, 219.1758, 235.1703, 252.6356, 256.8657, 263.1654, 263.1918	M+FA-H	C15H22O	0	1.10722e+06	1.11659e+06	972399	1.02018e+06	1.03218e+06	1.09012e+06	958389	1.03463e+06	789987	939265	973460	1.02926e+06	968377	955355	1.03247e+06	1.00088e+06	944270	983255	932174
FT2588NR	244.119	4.976	neg	7-octenoylglycine	115554	https://cloud.oebiotech.com/#/lm/network/115554	HMDB0094806			88224963								OC(=O)CN=C(O)CCCCCC=C	UUPYXUVDNAZANT-UHFFFAOYSA-N	Organic acids and derivatives	Carboxylic acids and derivatives	Amino acids, peptides, and analogues	Level 1	64.38	92.62	50.4	117.1937, 128.0351, 146.0446, 200.1303, 203.0833, 204.3929, 226.1089, 244.1192, 245.0930, 251.6910	M+FA-H	C10H17NO3	-0.41	293182	388684	307402	285144	301168	350887	285058	346671	269077	430408	280941	263369	202018	252282	392917	245672	405252	377674	452756
FT5975PR	524.3	10.533	pos	PG(18:3/0:0)	23694	https://cloud.oebiotech.com/#/lm/network/23694		80020	LMGP04050032	52927455								[H][C@](O)(CO)COP(OC[C@]([H])(O)COC(CCCCCCC/C=C\C/C=C\C/C=C\CC)=O)(=O)O	AZCURGXIIHFART-RDJXZBMQSA-N	Lipids and lipid-like molecules	Glycerophospholipids	Glycerophosphoglycerols	Level 1	64.38	85.94	62.5	524.2988, 524.3697, 524.4900, 524.8013, 552.2595, 553.2630, 570.2731, 735.3251, 808.5002, 944.4876	M+NH4	C24H43O9P	-2.86	1.29152e+07	8.27492e+06	8.15351e+06	7.47542e+06	1.18952e+07	1.287e+07	8.96938e+06	1.21216e+07	8.85839e+06	1.13228e+07	1.01477e+07	7.65723e+06	6.96448e+06	7.48009e+06	9.42394e+06	7.79669e+06	9.23204e+06	6.35362e+06	1.12921e+07
FT3063PR	247.129	0.863	pos	Valylglutamic acid	54137	https://cloud.oebiotech.com/#/lm/network/54137	HMDB0029126	23976		7009623				75011			3062-07-5	CC(C)[C@H](N)C(=O)N[C@@H](CCC(O)=O)C(O)=O	UPJONISHZRADBH-XPUUQOCRSA-N	Organic acids and derivatives	Carboxylic acids and derivatives	Amino acids, peptides, and analogues	Level 2	64.34	92.96	38.83	175.5055, 184.0969, 189.0046, 223.9042, 229.0316, 229.1186, 230.1022, 247.0433, 247.1288, 247.1680	M+H	C10H18N2O5	-0.4	2.99617e+06	3.39888e+06	3.61046e+06	2.94685e+06	3.34207e+06	2.4563e+06	3.89608e+06	1.44195e+06	1.93796e+06	1.50835e+06	1.51197e+06	2.40981e+06	4.19314e+06	3.22384e+06	2.2488e+06	3.29392e+06	2.08279e+06	1.92396e+06	3.63014e+06
FT5736NR	455.317	10.852	neg	11-acetoxy-3beta,6alpha-dihydroxy-24-methyl-27-nor-9,11-seco-5alpha-cholesta-7,22E-dien-9-one.	44081	https://cloud.oebiotech.com/#/lm/network/44081		84052	LMST01031102	44241584								[C@@]1(C)([C@@]([H])([C@@](C)([H])/C=C/C(C)CC)CC[C@@]1([H])C1=C[C@H](O)[C@@]2([H])C[C@@H](O)CC[C@]2(C)C1=O)CCOC(=O)C	UQSMZCYYNIALNN-OSJJDKCPSA-N	Lipids and lipid-like molecules	Prenol lipids	Monoterpenoids	Level 1	64.34	95.61	53.12	112.9856, 183.3779, 204.3939, 291.1648, 302.6963, 317.6232, 381.0573, 387.2122, 411.3209, 455.3164	M-H2O-H	C29H46O5	-2.2	460986	482858	538043	441544	2.18213e+06	836519	712753	801202	901976	2.20981e+06	78355.9	67973.3	144229	32476.9	57941.4	142552	21927.4	28180	361853
FT3254PR	258.17	4.471	pos	Serratamic acid	2	https://cloud.oebiotech.com/#/lm/network/2		45741	LMFA00000002	42607281				137783				C(O)[C@](C(=O)O)([H])NC(C[C@@H](O)CCCCCCC)=O	NDDJIMSGSZNACM-QWRGUYRKSA-N	Organic acids and derivatives	Carboxylic acids and derivatives	Amino acids, peptides, and analogues	Level 1	64.27	91.72	58.56	187.7369, 192.0551, 194.0197, 203.1418, 204.3904, 235.8717, 257.9836, 258.1422, 258.1695, 273.6233	M+H-H2O	C13H25NO5	1.55	186100	173466	213917	226435	389910	216833	340588	251168	249720	531459	80672.2	256794	172889	102837	211837	178234	167036	257898	257618
FT4548NR	343.228	10.703	neg	7,8-DiHDPE	4854	https://cloud.oebiotech.com/#/lm/network/4854		36454	LMFA04000039	16061144								C(CC/C=C\CC(O)C(O)C/C=C\C/C=C\C/C=C\C/C=C\CC)(=O)O	DPZIOENSPXELQY-MPQBXPHNSA-N	Lipids and lipid-like molecules	Fatty Acyls	Fatty acids and conjugates	Level 1	64.26	86.14	51.84	66.8656, 69.5544, 69.5774, 69.6193, 69.6459, 72.5512, 72.6095, 82.5465, 297.3242, 343.2274	M-H2O-H	C22H34O4	-1.46	260407	184002	183097	139270	548399	459868	417932	371701	303131	327900	109509	86901.7	84142.9	0	75479.5	97859.6	82445.4	50079.7	194210
FT3821PR	293.138	6.956	pos	Coriandrone B	61270	https://cloud.oebiotech.com/#/lm/network/61270	HMDB0037775	92590		131752232							139906-04-0	COC1=C2CC(O)C(C)(C)OC2=C2C(=O)OC(C)CC2=C1	BWHXOOBBSCGLBC-UHFFFAOYSA-N	Organoheterocyclic compounds	Benzopyrans	1-benzopyrans	Level 2	64.19	98	33.6407	205.0859, 229.1229, 247.1330, 247.1567, 265.1436, 267.3664, 275.1278, 293.1385, 293.1736, 293.2116	M+H	C16H20O5	0	988446	977888	986049	1.1543e+06	456132	716087	674724	734518	667057	611328	1.7823e+06	1.60816e+06	2.61884e+06	1.33445e+06	1.73677e+06	2.87436e+06	1.43987e+06	1.61483e+06	1.25695e+06
FT4693NR	353.234	8.318	neg	Prostavasin	210654	https://cloud.oebiotech.com/#/lm/network/210654	HMDB0256860			214								CCCCCC(O)C=CC1C(O)CC(=O)C1CCCCCCC(O)=O	GMVPRGQOIOIIMI-UHFFFAOYSA-N	Lipids and lipid-like molecules	Fatty Acyls	Eicosanoids	Level 1	64.19	95.49	49.18	110.4309, 117.4733, 127.0761, 143.6955, 199.2052, 204.3843, 234.7300, 251.3291, 293.7004, 353.2330	M-H	C20H34O5	-1.13	1.20975e+06	986202	1.13036e+06	578038	1.59524e+06	642894	938469	447418	836920	628130	678800	760036	1.47212e+06	1.28063e+06	599092	1.67864e+06	491022	456718	575489
FT3646NR	295.155	9.339	neg	Dihydroparthenolide	255631	https://cloud.oebiotech.com/#/lm/network/255631	HMDB0302702			5381212								CC1C2C\C(C)=C\CCCC3(C)OC3C2OC1=O	CIGIQOGMEIBBRJ-RMKNXTFCSA-N	Organoheterocyclic compounds	Lactones	Gamma butyrolactones	Level 1	64.16	89.61	50.02	140.9804, 148.7809, 158.9792, 204.3885, 207.1762, 251.1660, 257.9503, 295.1554, 302.6815, 302.7162	M+FA-H	C15H22O3	0	264110	257137	178242	247178	20334.2	37645.2	63193	63221.7	51777.4	83685.2	383483	337106	272110	304509	389608	333919	350325	401833	234761
FT4821NR	363.216	11.522	neg	4,5-LTA4	3867	https://cloud.oebiotech.com/#/lm/network/3867	HMDB0302077	45965	LMFA03020034	5280534	C02645			28367				C(/C=C\CCCCC)/C=C\C=C\C=C\C[C@H]1O[C@@H]1CCC(O)=O	ANXVUHHMAOYZPG-BOCYDZBOSA-N	Lipids and lipid-like molecules	Fatty Acyls	Fatty acids and conjugates	Level 1	64.11	85.88	68.72	100.9943, 192.3600, 199.3495, 204.3884, 228.2272, 295.2287, 302.7010, 316.6975, 319.2636, 363.2159	M+FA-H	C20H30O3	5.51	225872	117732	161857	167094	521117	360662	335540	358307	344562	409545	52646.1	79996.7	58984	67375.9	93996.2	48477	30523.4	105338	218097
FT1910PR	187.058	0.752	pos	1,5-Anhydrosorbitol	47977	https://cloud.oebiotech.com/#/lm/network/47977	HMDB0002712	3775		64960	C07326			16070			154-58-5	OC[C@H]1OC[C@H](O)[C@@H](O)[C@@H]1O	MPCAJMNYNOGXPB-SLPGGIOYSA-N	Organic oxygen compounds	Organooxygen compounds	Carbohydrates and carbohydrate conjugates	Level 1	64.09	72.38	58.75	181.9512, 187.0147, 187.0578, 187.0904, 187.1104, 187.1266, 187.1460, 188.0348, 188.1267, 195.5188	M+Na	C6H12O5	-1.07	5.5297e+06	6.18119e+06	6.33863e+06	7.5593e+06	6.76557e+06	7.2136e+06	6.47665e+06	5.38071e+06	6.66743e+06	8.01953e+06	5.16367e+06	2.37925e+07	4.88309e+06	6.12552e+06	6.02549e+06	6.93497e+06	6.17812e+06	8.0217e+06	6.74095e+06
FT5480NR	424.247	9.754	neg	PE(0:0/14:0)	21194	https://cloud.oebiotech.com/#/lm/network/21194	HMDB0011470	62258	LMGP02050033	53480919								C(OP(OCCN)(O)=O)[C@]([H])(OC(=O)CCCCCCCCCCCCC)CO	DDUZNLUWXLYPCP-GOSISDBHSA-N	Lipids and lipid-like molecules	Glycerophospholipids	Glycerophosphoethanolamines	Level 2	63.9	86.84	44.81	78.7075, 100.6760, 146.9293, 182.5648, 227.2015, 252.7512, 283.5111, 302.7025, 420.3022, 424.2461	M-H	C19H40NO7P	-0.71	476305	426846	419025	349962	443147	479143	494634	433846	407229	451551	425956	410832	374148	335465	393624	420437	352087	400041	474548
FT5300PR	431.316	10.873	pos	7alpha-hydroxy-3-oxocholest-4-en-27-oic acid	46455	https://cloud.oebiotech.com/#/lm/network/46455	HMDB0012458		LMST04030149	3081085	C17337	mmu00120	Primary bile acid biosynthesis	83036			115538-85-7	C1[C@]2(C)[C@@]3([H])CC[C@]4(C)[C@@]([H])([C@]([H])(C)CCCC(C)C(O)=O)CC[C@@]4([H])[C@]3([H])[C@H](O)CC2=CC(=O)C1	SATGKQGFUDXGAX-MYWFJNCASA-N	Lipids and lipid-like molecules	Steroids and steroid derivatives	Bile acids, alcohols and derivatives	Level 1	63.88	82.15	54.02	226.9529, 269.1904, 272.6716, 297.2241, 367.3021, 377.2871, 395.2944, 413.3036, 421.7769, 431.3189	M+H	C27H42O4	-0.46	2.11348e+06	1.63326e+06	1.67712e+06	1.96584e+06	1.85861e+06	2.17959e+06	1.41331e+06	1.50436e+06	2.0467e+06	2.03117e+06	1.7606e+06	1.5147e+06	2.29329e+06	1.79681e+06	1.68773e+06	1.74605e+06	1.64325e+06	1.90311e+06	2.19721e+06
FT3512NR	287.223	9.316	neg	9,16-dihydroxy-palmitic acid	1845	https://cloud.oebiotech.com/#/lm/network/1845		35688	LMFA01050340	14259006								C(CCCCCCCC(O)CCCCCCCO)(=O)O	XSIHTLJPWOWWPE-UHFFFAOYSA-N	Lipids and lipid-like molecules	Fatty Acyls	Fatty acids and conjugates	Level 1	63.86	89.74	47.44	79.2014, 79.2125, 130.9358, 204.3859, 226.3731, 251.2013, 255.6007, 269.2113, 287.2228, 294.4994	M-H	C16H32O4	-0.7	608264	566201	567659	657313	872101	797849	542877	746846	682224	784320	520582	487144	557272	512986	488109	506247	562646	522112	578099
FT4719NR	355.265	13.304	neg	4,8,12,15,19,21-tetracosahexaenoic acid	686	https://cloud.oebiotech.com/#/lm/network/686		34853	LMFA01030186	5282851								C(C/C=C/C/C=C/CC/C=C/C=C/CC)/C=C/CC/C=C/CCC(=O)O	VIEVDWQLJOPJTP-FWMXRSOJSA-N	Lipids and lipid-like molecules	Fatty Acyls	Fatty acids and conjugates	Level 1	63.84	97.38	50.22	105.6546, 164.9255, 173.3274, 204.3855, 257.2271, 311.2408, 311.2754, 355.2119, 355.2643, 355.3155	M-H	C24H36O2	-0.56	1.18795e+06	1.08619e+06	871949	882389	2.07232e+06	1.87413e+06	1.7302e+06	1.41242e+06	1.66681e+06	1.87496e+06	568399	616325	567571	732868	488184	594933	559789	484036	1.01444e+06
FT0012NR	71.0139	0.848	neg	Pyruvaldehyde	47427	https://cloud.oebiotech.com/#/lm/network/47427	HMDB0001167	3211		880	C00546	mmu00260,mmu00620,mmu00640,mmu05415	Glycine, serine and threonine metabolism|Pyruvate metabolism|Propanoate metabolism|Diabetic cardiomyopathy	17158	R-MMU-1428517,R-MMU-1430728,R-MMU-70268	Aerobic respiration and respiratory electron transport|Metabolism|Pyruvate metabolism	78-98-8	CC(=O)C=O	AIJULSRZWUXGPQ-UHFFFAOYSA-N	Organic oxygen compounds	Organooxygen compounds	Carbonyl compounds	Level 2	63.81	98.1	39.63	71.0175, 71.0346, 71.0387, 71.0729, 74.0131, 74.0619, 74.0663, 74.0836, 74.1712, 77.2718	M-H	C3H4O2	0.14	3.80972e+06	3.48782e+06	4.1093e+06	3.97196e+06	4.50056e+06	4.46687e+06	3.84835e+06	3.24014e+06	3.7108e+06	4.52301e+06	3.57479e+06	3.16397e+06	3.83045e+06	2.32929e+06	3.16288e+06	4.13502e+06	3.62331e+06	1.77409e+06	1.21202e+06
FT6082NR	504.31	11.107	neg	PE(0:0/20:2)	21208	https://cloud.oebiotech.com/#/lm/network/21208	HMDB0011483	62271	LMGP02050047	53480932				131692				C(OP(OCCN)(O)=O)[C@]([H])(OC(=O)CCCCCCCCC/C=C\C/C=C\CCCCC)CO	NHBRVTKHMMOYTG-XBJNFHHOSA-N	Lipids and lipid-like molecules	Glycerophospholipids	Glycerophosphoethanolamines	Level 1	63.79	83.26	51.39	163.7426, 196.0388, 204.3890, 205.1183, 272.1333, 279.2318, 302.6825, 307.2640, 390.4915, 504.3102	M-H	C25H48NO7P	-1.39	333511	330134	254984	189610	500599	478018	497921	411498	398617	429283	257691	179738	232511	214146	186684	205069	140077	174400	278385
FT2810PR	232.191	7.286	pos	12-hydroxy-3Z-dodecenoic acid	1745	https://cloud.oebiotech.com/#/lm/network/1745		74548	LMFA01050170	5312747								C(C/C=C\CCCCCCCCO)(=O)O	RRJILZUCEDMMNU-VURMDHGXSA-N	Organic acids and derivatives	Hydroxy acids and derivatives	Medium-chain hydroxy acids and derivatives	Level 2	63.77	97.24	38.2457	125.1328, 128.1072, 142.1228, 142.1592, 149.1326, 167.1432, 184.1711, 191.0801, 232.1687, 232.1914	M+NH4	C12H22O3	-0.86	6.89618e+06	7.88144e+06	5.71011e+06	6.92769e+06	6.19049e+06	6.08599e+06	5.24412e+06	5.23279e+06	5.64068e+06	5.08922e+06	4.74886e+06	4.57013e+06	7.19978e+06	6.22004e+06	5.01309e+06	4.54221e+06	4.19871e+06	5.24323e+06	6.40813e+06
FT3459PR	272.259	8.247	pos	C16 Sphingosine	38932	https://cloud.oebiotech.com/#/lm/network/38932	HMDB0242181	53900	LMSP01040008	14767871				71052				OC[C@]([H])(N)[C@]([H])(O)/C=C/CCCCCCCCCCC	BTUSGZZCQZACPT-YYZTVXDQSA-N	Organic nitrogen compounds	Organonitrogen compounds	Amines	Level 1	63.73	83.04	69.92	100.0760, 109.9061, 118.0865, 146.0025, 158.9618, 204.3970, 233.4344, 254.2481, 272.2587, 272.2932	M+H	C16H33NO2	-0.73	2.21831e+06	1.92304e+06	1.87949e+06	1.70248e+06	1.65753e+06	1.48961e+06	1.70748e+06	1.82778e+06	1.00546e+06	1.4271e+06	1.78301e+06	1.44212e+06	1.78046e+06	1.8986e+06	1.20552e+06	2.08426e+06	1.2676e+06	1.30631e+06	1.12047e+06
FT4340PR	324.29	11.675	pos	Anandamide (18:2, n-6)	9016	https://cloud.oebiotech.com/#/lm/network/9016	HMDB0012252	3718	LMFA08040004	5283446				64032			68171-52-8	C(C/C=C\C/C=C\CCCCC)CCCCCC(=O)NCCO	KQXDGUVSAAQARU-HZJYTTRNSA-N	Organic nitrogen compounds	Organonitrogen compounds	Amines	Level 1	63.7	88.18	53.99	82.2669, 95.0857, 109.1013, 139.7478, 204.4008, 235.3127, 245.2256, 306.2783, 307.2641, 324.2899	M+H	C20H37NO2	0.31	795572	875484	928720	997269	1.57673e+06	1.29553e+06	1.18115e+06	1.13258e+06	1.24348e+06	1.23983e+06	545174	645226	653634	543526	569715	763882	679869	646595	742925
FT4692NR	353.234	9.045	neg	13,14-Dihydro-lipoxin A4	3954	https://cloud.oebiotech.com/#/lm/network/3954	HMDB0012563		LMFA03050024	53481469								C(CCC[C@@H](O)[C@H](O)/C=C/C=C/C=C\CC[C@H](O)CCCCC)(=O)O	WRFBDEURXXFJRY-WYMHFOEZSA-N	Lipids and lipid-like molecules	Fatty Acyls	Eicosanoids	Level 1	63.61	97.34	46.69	153.0924, 159.5936, 177.0922, 183.1026, 195.1028, 206.0934, 213.1126, 259.8756, 335.2225, 353.2335	M-H	C20H34O5	-1.13	1.15621e+06	1.06929e+06	966441	1.27253e+06	1.72177e+06	753246	697607	570802	689706	1.38459e+06	1.24229e+06	1.69941e+06	2.43735e+06	1.60769e+06	1.01491e+06	2.63501e+06	967434	787628	871914
FT4985PR	391.209	7.894	pos	19-hydroxyprostaglandin H2(1-)	83729	https://cloud.oebiotech.com/#/lm/network/83729	HMDB0062683			76460715								CC(O)CCCC(O)C=CC1C2CC(OO2)C1CC=CCCCC(O)=O	MTVPUJQVDLAVML-UHFFFAOYSA-N	Lipids and lipid-like molecules	Fatty Acyls	Eicosanoids	Level 1	63.61	74.2	75.55	81.9722, 97.7980, 97.8056, 123.6035, 130.9976, 149.0234, 154.4167, 167.0338, 249.1098, 391.2092	M+Na	C20H32O6	-0.51	645559	441381	619528	550448	0	0	0	0	0	0	909348	804625	3.09145e+06	823583	922637	3.99424e+06	743213	727036	245854
FT2990PR	244.079	0.727	pos	(2R,5S)-5-Amino-1,2,6,7-tetrahydroxyoctane-3,4-dione	209321	https://cloud.oebiotech.com/#/lm/network/209321	HMDB0255319			76090650								CC(O)C(O)C(N)C(=O)C(=O)C(O)CO	KFTDHDXFEXLYOC-UHFFFAOYSA-N	Organic oxygen compounds	Organooxygen compounds	Carbohydrates and carbohydrate conjugates	Level 1	63.55	72.35	56.97	197.9623, 203.0193, 203.0308, 203.0354, 203.0527, 204.3906, 226.0479, 226.0669, 244.0213, 244.0798	M+Na	C8H15NO6	-0.41	6.53837e+06	6.89975e+06	6.96038e+06	7.52504e+06	7.29658e+06	7.56115e+06	7.43648e+06	6.90677e+06	6.8709e+06	8.78025e+06	8.65389e+06	7.08407e+06	6.64914e+06	7.0927e+06	7.04212e+06	7.96954e+06	5.79412e+06	7.20793e+06	6.3817e+06
FT2806NR	255.085	5.338	neg	3,4-Dihydroxyphenylvaleric acid	54216	https://cloud.oebiotech.com/#/lm/network/54216	HMDB0029233	86111		49831816				137503				OC(=O)CCCCC1=CC(O)=C(O)C=C1	KTDWBJGUMIZRHU-UHFFFAOYSA-N	Benzenoids	Phenols	Benzenediols	Level 1	63.49	92.04	87.42	102.9567, 104.8507, 116.6208, 119.9467, 130.1126, 177.3580, 182.4696, 186.9288, 209.0794, 255.2328	M+FA-H	C11H14O4	8.62	248696	244835	207012	201959	290930	228249	271580	265281	250143	260217	217161	224635	259783	216582	278891	233962	237622	246407	219356
FT4995NR	377.27	9.706	neg	Nordeoxycholic acid	257684	https://cloud.oebiotech.com/#/lm/network/257684	HMDB0304947			314374								CC(CC(O)=O)C1CCC2C3CCC4CC(O)CCC4(C)C3CC(O)C12C	PLRQOCVIINWCFA-UHFFFAOYSA-N	Lipids and lipid-like molecules	Steroids and steroid derivatives	Bile acids, alcohols and derivatives	Level 1	63.45	84.8	51.67	204.3962, 215.3817, 240.9287, 263.2576, 302.7016, 316.0157, 331.2655, 344.0592, 377.2304, 377.2701	M-H	C23H38O4	-1.06	222116	167221	159203	218184	399745	308935	301406	370854	355045	411611	0	0	0	21846.5	29757.8	31232.5	0	0	160936
FT4262PR	318.191	4.132	pos	Octanedioylcarnitine	198258	https://cloud.oebiotech.com/#/lm/network/198258	HMDB0241733			92036974								C[N+](C)(C)CC(CC([O-])=O)OC(=O)CCCCCCC(O)=O	YVWVEIPYMGBQPE-UHFFFAOYSA-N	Lipids and lipid-like molecules	Fatty Acyls	Fatty acid esters	Level 1	63.36	89.69	57.67	136.0753, 136.4484, 137.0796, 139.0753, 157.0861, 178.8704, 185.7865, 204.3959, 204.9825, 318.1913	M+H	C15H27NO6	-0.31	519415	497042	483624	571683	810707	767559	853305	718795	840315	783313	333602	361710	367297	343504	410528	458704	568465	454196	577128
FT2510NR	241.181	10.004	neg	14-hydroxy-12-tetradecenoic acid	1753	https://cloud.oebiotech.com/#/lm/network/1753		74556	LMFA01050178	5312752								C(CCCCCCCCCC/C=C/CO)(=O)O	ICTIYYVVZNILKD-PKNBQFBNSA-N	Lipids and lipid-like molecules	Fatty Acyls	Fatty acids and conjugates	Level 2	63.34	91.44	39.74	69.5034, 69.5209, 69.5535, 72.3495, 72.4317, 103.4151, 104.9540, 162.8737, 204.3953, 241.1811	M-H	C14H26O3	-0.41	363673	535698	437027	421370	550406	602421	589002	656832	528380	594757	459734	470023	1.15091e+06	547585	391785	503000	471972	569361	429605
FT0970PR	136.048	0.726	pos	Creatinine	47093	https://cloud.oebiotech.com/#/lm/network/47093	HMDB0000562	8		588	C00791	mmu00330	Arginine and proline metabolism	16737	R-MMU-382551,R-MMU-425366,R-MMU-425407,R-MMU-549127,R-MMU-549132	Transport of small molecules|Transport of bile salts and organic acids, metal ions and amine compounds|SLC-mediated transmembrane transport|Organic cation transport|Organic cation/anion/zwitterion transport	60-27-5	CN1CC(=O)NC1=N	DDRJAANPRJIHGJ-UHFFFAOYSA-N	Organic acids and derivatives	Carboxylic acids and derivatives	Amino acids, peptides, and analogues	Level 1	63.33	71.79	56.44	136.0621, 136.0758, 136.1116, 136.1221, 137.0265, 137.0459, 137.0564, 137.0706, 137.0797, 137.0974	M+Na	C4H7N3O	-0.74	1.84904e+07	1.71441e+07	1.7759e+07	1.65087e+07	1.754e+07	1.8366e+07	1.44291e+07	1.91817e+07	2.19494e+07	2.02292e+07	2.36872e+07	1.46871e+07	1.71856e+07	1.78678e+07	1.75674e+07	2.15699e+07	1.82132e+07	1.75265e+07	2.49868e+07
FT5678PR	492.309	9.95	pos	PC(14:0/2:0)	18216	https://cloud.oebiotech.com/#/lm/network/18216		39246	LMGP01010504	24778632								[C@](COP(=O)([O-])OCC[N+](C)(C)C)([H])(OC(C)=O)COC(CCCCCCCCCCCCC)=O	ZEECREVTOCXSIM-HSZRJFAPSA-N	Lipids and lipid-like molecules	Glycerophospholipids	Glycerophosphocholines	Level 2	63.33	97.26	32.24	125.0004, 184.0735, 188.7847, 227.4144, 302.7188, 345.3173, 404.9702, 474.3000, 479.9658, 492.3082	M+H-H2O	C24H48NO8P	0.41	2.54553e+06	3.4758e+06	2.68702e+06	2.80959e+06	4.24494e+06	3.22719e+06	3.33554e+06	2.86585e+06	3.25481e+06	3.5853e+06	3.16501e+06	3.36822e+06	2.53342e+06	3.72024e+06	3.04786e+06	3.17946e+06	2.97814e+06	3.38908e+06	3.0311e+06
FT1133PR	146.06	4.605	pos	1-Hydroxyisoquinoline	199435	https://cloud.oebiotech.com/#/lm/network/199435	HMDB0243900	66365		10284	C06324			18350			491-30-5	O=C1NC=CC2=CC=CC=C12	VDBNYAPERZTOOF-UHFFFAOYSA-N	Organoheterocyclic compounds	Isoquinolines and derivatives	Isoquinolones and derivatives	Level 1	63.32	94.36	56.8	72.6194, 72.6506, 72.9378, 88.6038, 118.0653, 123.9646, 128.0495, 146.0601, 146.9802, 147.0448	M+H	C9H7NO	-1.37	450897	841277	642766	831332	1.38295e+06	1.41969e+06	1.17073e+06	1.22453e+06	1.14719e+06	1.15146e+06	358074	197666	529487	467716	497926	549989	285405	534188	872024
FT4618NR	347.259	11.587	neg	Carbocyclic Thromboxane A2	267531	https://cloud.oebiotech.com/#/lm/network/267531		45632		5311387							74034-56-3	CCCCCC(C=CC1CC2CC(C2)C1CC=CCCCC(=O)O)O	ZIWNJZLXPXFNGN-GXTQQWMXSA-N	Lipids and lipid-like molecules	Fatty Acyls	Fatty acids and conjugates	Level 1	63.31	96.88	48.67	235.1329, 236.1420, 240.9663, 268.1335, 285.2588, 302.7103, 329.2489, 347.2592, 348.2608, 350.6673	M-H	C22H36O3	-0.29	3.95437e+06	4.50059e+06	3.40414e+06	3.61415e+06	5.09335e+06	2.12983e+06	1.85593e+06	2.58005e+06	2.24995e+06	5.70346e+06	3.16621e+06	3.44752e+06	4.24608e+06	2.67637e+06	3.5108e+06	3.60867e+06	2.79221e+06	2.8901e+06	2.87122e+06
FT3701NR	297.207	10.262	neg	8E-Heptadecenedioic acid	2866	https://cloud.oebiotech.com/#/lm/network/2866		74925	LMFA01170053	9543673								C(CCCCCC/C=C/CCCCCCCC(=O)O)(=O)O	VDTSYDDUGXHLDV-OWOJBTEDSA-N	Lipids and lipid-like molecules	Fatty Acyls	Fatty acids and conjugates	Level 1	63.3	88.73	49.93	72.8978, 76.0816, 98.8754, 201.5202, 229.1811, 235.2066, 279.1958, 297.2074, 297.2435, 302.6897	M-H	C17H30O4	0	311063	241314	328414	335688	423533	447139	371866	337582	540874	388141	223367	251333	334512	231670	221697	365239	245187	265194	191680
FT3655NR	295.228	11.279	neg	9(10)-EpOME	2992	https://cloud.oebiotech.com/#/lm/network/2992	HMDB0004701		LMFA02000037	6246154	C14825	mmu00591	Linoleic acid metabolism	34494				C(CCCCCCCC1OC1C/C=C\CCCCC)(=O)O	FBUKMFOXMZRGRB-YFHOEESVSA-N	Lipids and lipid-like molecules	Fatty Acyls	Fatty acids and conjugates	Level 2	63.28	88.67	41.05	83.5029, 125.8926, 132.2530, 204.3902, 235.3382, 295.1313, 295.2281, 295.2657, 299.6836, 302.6917	M-H	C18H32O3	-0.34	675567	463386	436486	440012	625086	604017	584095	744143	683002	574906	887110	596078	860902	587649	366314	1.12583e+06	402329	439631	413329
FT3335NR	279.233	13.09	neg	4-octadecynoic acid	1050	https://cloud.oebiotech.com/#/lm/network/1050		74222	LMFA01030565	5312693								C(CCC#CCCCCCCCCCCCCC)(=O)O	POMXMOPYYSXRGD-UHFFFAOYSA-N	Lipids and lipid-like molecules	Fatty Acyls	Fatty acids and conjugates	Level 2	63.27	97.93	34.55	75.4839, 75.5803, 75.6023, 78.8015, 78.8075, 78.9037, 216.4827, 254.1028, 279.2331, 302.6933	M-H	C18H32O2	-0.72	1.49983e+06	1.74259e+06	1.56121e+06	1.52287e+06	2.73567e+06	2.41308e+06	1.45151e+06	1.6746e+06	3.01687e+06	2.54923e+06	1.42309e+06	1.26855e+06	1.1125e+06	1.44101e+06	1.09028e+06	1.52026e+06	1.23556e+06	1.48114e+06	1.2636e+06
FT5285NR	403.14	5.822	neg	Sanshodiol	55363	https://cloud.oebiotech.com/#/lm/network/55363	HMDB0030573	87069		14237706				175604			54854-91-0	COC1=C(O)C=CC(=C1)C1OCC(CC2=CC3=C(OCO3)C=C2)C1CO	GRYMYKQGSSTJBA-UHFFFAOYSA-N	Lignans, neolignans and related compounds	Furanoid lignans	Tetrahydrofuran lignans	Level 2	63.26	98.34	35.79	183.2489, 204.3840, 211.0773, 227.0821, 227.1077, 302.7038, 307.0132, 385.1308, 403.1399, 404.1449	M+FA-H	C20H22O6	-0.99	3.08845e+06	3.4173e+06	2.57863e+06	3.01816e+06	1.10665e+06	1.25694e+06	1.14632e+06	1.22252e+06	1.28969e+06	1.04683e+06	4.16121e+06	4.57897e+06	5.0425e+06	3.53322e+06	8.05641e+06	5.11572e+06	7.08813e+06	6.94567e+06	2.75739e+06
FT5571NR	437.291	9.525	neg	Lagodeoxycholic acid	45904	https://cloud.oebiotech.com/#/lm/network/45904	HMDB0000411	5400	LMST04010041	5283831	C17646			542045			570-62-7	C1[C@]2(C)[C@@]3([H])C[C@@H](O)[C@]4(C)[C@@]([H])([C@]([H])(C)CCC(O)=O)CC[C@@]4([H])[C@]3([H])CC[C@]2([H])C[C@H](O)C1	KXGVEGMKQFWNSR-MFSKYVBHSA-N	Lipids and lipid-like molecules	Steroids and steroid derivatives	Bile acids, alcohols and derivatives	Level 1	63.22	83.64	45.7	78.9165, 78.9594, 105.5576, 152.9957, 204.3805, 204.3987, 345.1177, 391.2857, 391.3430, 437.2724	M+FA-H	C24H40O4	-0.69	573086	371861	409225	505375	1.66103e+06	579898	708451	636511	526250	1.51718e+06	227044	125982	434806	96448.8	162365	477064	174281	110619	219008
FT2564NR	243.197	10.909	neg	Tridecan-2-one	9884	https://cloud.oebiotech.com/#/lm/network/9884	HMDB0034148	89740	LMFA12000058	11622				77928			593-08-8	CC(=O)CCCCCCCCCCC	CYIFVRUOHKNECG-UHFFFAOYSA-N	Organic oxygen compounds	Organooxygen compounds	Carbonyl compounds	Level 2	63.21	98.28	42.87	69.6555, 69.7771, 91.8659, 92.8676, 149.8261, 197.1912, 204.3891, 225.0256, 243.1965, 244.1989	M+FA-H	C13H26O	0	3.42526e+06	4.00099e+06	3.04278e+06	2.97327e+06	5.75182e+06	4.40568e+06	3.79448e+06	4.35107e+06	4.06317e+06	5.68649e+06	2.12094e+06	2.16203e+06	2.11798e+06	2.26192e+06	2.49705e+06	2.17338e+06	2.38994e+06	2.69324e+06	3.25964e+06
FT4329NR	329.234	7.244	neg	9,10,18-TriHOME(12)	3176	https://cloud.oebiotech.com/#/lm/network/3176		35685	LMFA02000222	5312878								C(CCCCCCCC(O)C(O)C/C=C/CCCCCO)(=O)O	NFBTXRAFZLIQAU-XBXARRHUSA-N	Lipids and lipid-like molecules	Fatty Acyls	Fatty acids and conjugates	Level 1	63.18	88.48	48.58	136.6718, 146.9228, 171.1023, 192.9295, 204.3821, 211.1343, 217.3162, 321.5410, 329.2333, 329.2726	M-H	C18H34O5	-0.91	420089	413809	456525	470815	777662	530458	571916	651328	448488	810485	532317	465342	713195	403573	329006	686846	321302	334421	449623
FT4202NR	323.259	11.498	neg	11R-HEDE	3603	https://cloud.oebiotech.com/#/lm/network/3603		36083	LMFA03000005	16061090								OC(=O)CCCCCCCCC[C@@H](O)/C=C/C=C\CCCCC	HDMIRVFIVOGVIC-VOYJXKAKSA-N	Lipids and lipid-like molecules	Fatty Acyls	Eicosanoids	Level 2	63.14	86.6	44.7	79.9754, 93.0382, 154.6489, 157.1655, 269.1306, 279.2993, 302.6797, 305.2482, 323.2593, 329.4135	M-H	C20H36O3	-0.31	209780	266416	175451	170528	414437	192440	206875	185597	173900	334461	143743	145351	248801	159186	149401	230984	137501	155238	252370
FT2003PR	191.082	1.943	pos	D-Kynurenine	205488	https://cloud.oebiotech.com/#/lm/network/205488	HMDB0250769	72		846	C01718			28683			343-65-7	NC(CC(=O)C1=CC=CC=C1N)C(O)=O	YGPSJZOEDVAXAB-UHFFFAOYSA-N	Organic oxygen compounds	Organooxygen compounds	Carbonyl compounds	Level 1	63.09	93.44	45.42	149.9610, 162.0550, 172.9766, 173.0710, 173.0962, 174.0551, 191.0818, 191.1056, 191.1438, 191.1797	M+H-H2O	C10H12N2O3	2.09	744496	585916	579577	547802	811615	1.3198e+06	1.23664e+06	1.57355e+06	502887	1.14196e+06	299107	620203	44249.4	441717	552448	484511	690708	655107	792294
FT5765PR	500.275	10.353	pos	PE(20:5/0:0)	21188	https://cloud.oebiotech.com/#/lm/network/21188	HMDB0011519	62303	LMGP02050027	52925146								[C@](COP(=O)(O)OCCN)([H])(O)COC(CCC/C=C\C/C=C\C/C=C\C/C=C\C/C=C\CC)=O	KCWGBXXAJHVZNN-KOYQJJOGSA-N	Lipids and lipid-like molecules	Glycerophospholipids	Glycerophosphoethanolamines	Level 1	63.08	82.86	76.24	457.2325, 457.3824, 482.2671, 500.1013, 500.1405, 500.2746, 500.4513, 500.4946, 501.2783, 503.0798	M+H	C25H42NO7P	4.6	8.2841e+06	1.11505e+07	8.40941e+06	7.10106e+06	1.32477e+07	1.39014e+07	1.10578e+07	1.12095e+07	1.02659e+07	1.27084e+07	8.07088e+06	7.52995e+06	1.39978e+07	1.05263e+07	5.72403e+06	1.14543e+07	6.87529e+06	6.29163e+06	9.59028e+06
FT1930NR	213.15	9.259	neg	3-oxo-dodecanoic acid	2110	https://cloud.oebiotech.com/#/lm/network/2110	HMDB0010727	74729	LMFA01060091	439717	C02367							C(CC(=O)CCCCCCCCC)(=O)O	DZHSPYMHDVROSM-UHFFFAOYSA-N	Organic acids and derivatives	Keto acids and derivatives	Medium-chain keto acids and derivatives	Level 1	62.99	98.83	77.05	79.6343, 79.7490, 112.8056, 130.4069, 153.1285, 167.1441, 168.9902, 183.1860, 213.1497, 214.1532	M-H	C12H22O3	-0.47	7.78344e+06	7.18946e+06	7.49365e+06	8.93593e+06	2.23169e+07	1.58827e+07	1.48247e+07	1.73894e+07	1.71005e+07	165212	3.61261e+06	3.2804e+06	2.19872e+06	3.14547e+06	4.32203e+06	2.41993e+06	3.37332e+06	2.90505e+06	7.29958e+06
FT3917PR	298.274	8.974	pos	Spiroxamine	211948	https://cloud.oebiotech.com/#/lm/network/211948	HMDB0258432	68865		86160	C11124			9242			118134-30-8	CCCN(CC)CC1COC2(CCC(CC2)C(C)(C)C)O1	PUYXTUJWRLOUCW-UHFFFAOYSA-N	Organic oxygen compounds	Organooxygen compounds	Ethers	Level 1	62.95	88.67	55.79	98.5062, 107.9786, 136.3008, 204.3884, 204.4074, 250.2541, 262.2572, 280.2636, 280.2993, 298.2753	M+H	C18H35NO2	-0.67	832076	840450	886300	730515	1.14844e+06	1.04077e+06	940023	897947	984964	1.07511e+06	855936	935423	989678	909379	873880	1.03238e+06	932088	795180	1.08505e+06
FT4498PR	338.342	14.915	pos	Erucamide	8591	https://cloud.oebiotech.com/#/lm/network/8591		64926	LMFA08010028	5365371				142245			112-84-5	O=C(CCCCCCCCCCC/C=C\CCCCCCCC)N	UAUDZVJPLUQNMU-KTKRTIGZSA-N	Lipids and lipid-like molecules	Fatty Acyls	Fatty amides	Level 2	62.87	97.78	39.25	128.4457, 131.2036, 162.6885, 183.5859, 216.2236, 219.6194, 256.2328, 256.2635, 338.3057, 338.3415	M+H	C22H43NO	0	2.85552e+06	2.4961e+06	1.63056e+06	1.78882e+06	2.72909e+06	2.82245e+06	2.60011e+06	1.90163e+06	2.27828e+06	2.18846e+06	1.566e+06	2.14595e+06	1.89203e+06	1.84145e+06	1.78136e+06	1.76417e+06	1.424e+06	1.72388e+06	2.02137e+06
FT1413PR	160.076	0.786	pos	Indoleacetaldehyde	47442	https://cloud.oebiotech.com/#/lm/network/47442	HMDB0001190	6068		800	C00637	mmu00380	Tryptophan metabolism	18086			2591-98-2	O=CCC1=CNC2=C1C=CC=C2	WHOOUMGHGSPMGR-UHFFFAOYSA-N	Organoheterocyclic compounds	Indoles and derivatives	Indoles	Level 1	62.86	98.58	45.73	160.0758, 160.1007, 160.1083, 160.1173, 160.1333, 160.5839, 161.0597, 161.0791, 161.0946, 161.1336	M+H	C10H9NO	-1.87	2.27554e+07	2.13234e+07	2.52098e+07	2.52145e+07	3.59543e+07	3.23575e+07	3.24715e+07	2.20058e+07	3.60148e+07	3.53726e+07	1.77398e+07	2.14248e+07	2.11036e+07	2.19927e+07	2.63426e+07	2.05121e+07	2.26722e+07	1.67385e+07	2.46085e+07
FT5823PR	509.236	6.728	pos	Gibberellin A37 glucosyl ester	61978	https://cloud.oebiotech.com/#/lm/network/61978	HMDB0038611	93272		156908048							36702-72-4	[H][C@@]12CC[C@@H]3C[C@]1(CC3=C)[C@@H](C(=O)O[C@@H]1O[C@H](CO)[C@@H](O)[C@H](O)[C@H]1O)[C@@]1([H])[C@@]22CC[C@H](O)[C@@]1(C)C(=O)OC2	BQKJRWQLMRWZET-FMKDHIMUSA-N	Lipids and lipid-like molecules	Prenol lipids	Terpene glycosides	Level 1	62.86	94.39	59.3	127.3028, 207.0206, 207.8024, 221.0898, 302.6916, 302.7245, 333.2054, 395.1731, 451.2288, 509.2361	M+H	C26H36O10	3.53	294325	325317	308839	293244	0	0	0	0	0	0	463800	417974	1.27324e+06	457081	464992	989199	431479	361682	368437
FT3183PR	253.216	10.075	pos	16-hydroxy-6-hexadecenoic acid	1824	https://cloud.oebiotech.com/#/lm/network/1824		35627	LMFA01050272	5312825								C(CCCC/C=C/CCCCCCCCCO)(=O)O	UEGSWNJQTIRVPG-GQCTYLIASA-N	Lipids and lipid-like molecules	Fatty Acyls	Fatty acids and conjugates	Level 2	62.76	89.52	39.74	184.8897, 191.1800, 193.1955, 197.1171, 197.1532, 217.1951, 235.1796, 235.2055, 253.1806, 253.2171	M+H-H2O	C16H30O3	1.58	2.38494e+06	2.31574e+06	2.51467e+06	1.63315e+06	3.26746e+06	2.17704e+06	2.07575e+06	2.18236e+06	2.2408e+06	2.93757e+06	2.08602e+06	2.12313e+06	1.19473e+06	1.48653e+06	1.43947e+06	1.57068e+06	1.25268e+06	2.1268e+06	1.68931e+06
FT2536PR	217.105	2.983	pos	Tetraethylene glycol	115460	https://cloud.oebiotech.com/#/lm/network/115460	HMDB0094708			8200				44920				OCCOCCOCCOCCO	UWHCKJMYHZGTIT-UHFFFAOYSA-N	Organic oxygen compounds	Organooxygen compounds	Ethers	Level 1	62.73	72.3	74.92	173.0810, 175.9767, 199.0967, 216.3079, 217.0555, 217.1049, 217.1564, 217.1673, 217.1955, 218.1085	M+Na	C8H18O5	-2.76	7.13063e+06	8.03279e+06	7.68866e+06	9.56672e+06	0	0	0	0	0	0	9.97149e+06	3.53455e+06	1.94168e+07	5.02393e+06	606001	2.22351e+07	0	2.67493e+06	0
FT3337NR	279.233	11.33	neg	9-octadecenolide	7831	https://cloud.oebiotech.com/#/lm/network/7831			LMFA07040090	6428982								C1(=O)OCCCCCCCCC=CCCCCCCC1	GODWWTDBDJRXIU-UPHRSURJSA-N	Phenylpropanoids and polyketides	Macrolides and analogues	Unclassified	Level 2	62.7	89.03	37.02	108.4900, 142.9955, 179.0443, 204.3752, 204.3951, 216.6545, 272.8876, 279.2329, 284.4705, 302.6851	M-H	C18H32O2	-0.72	503241	541725	405530	439494	3.44718e+06	400854	309701	351831	256998	2.49607e+06	19452.4	18119.1	11949.2	19601	10741.4	8743.57	12465.9	3320.35	144535
FT4634PR	352.246	7.307	pos	7beta-Hydroxy-lathyrol	36073	https://cloud.oebiotech.com/#/lm/network/36073			LMPR0104310001	42608244								C[C@H]1C[C@]2(C([C@H]1O)CC(=C)[C@@H](C[C@H]3[C@H](C3(C)C)/C=C(\C2=O)/C)O)O	XYXDIXJADPYNOO-UHPDLYGISA-N	Lipids and lipid-like molecules	Prenol lipids	Diterpenoids	Level 1	62.43	86.7	67.43	78.8922, 80.9482, 82.2818, 88.0636, 90.9766, 144.4502, 151.0578, 154.8631, 323.4107, 352.2459	M+NH4	C20H30O4	6.25	1.37381e+06	1.00117e+06	1.30547e+06	836724	1.22826e+06	1.29854e+06	1.38456e+06	1.23626e+06	1.0462e+06	1.31171e+06	1.10516e+06	1.12559e+06	752733	792916	1.06038e+06	1.38241e+06	1.05896e+06	1.26129e+06	1.44943e+06
FT3351PR	263.237	12.951	pos	Vaccelenic acid	3254	https://cloud.oebiotech.com/#/lm/network/3254	HMDB0304773		LMFA02000300	13983931								C(CCCCCCCCC/C=C/CC/C=C\CC)(=O)O	HHELYEVVXBEXIZ-ODYTWBPASA-N	Lipids and lipid-like molecules	Fatty Acyls	Lineolic acids and derivatives	Level 1	62.37	89.12	45.17	123.1177, 133.1012, 136.2005, 154.5446, 165.1645, 169.7889, 204.3868, 204.4082, 245.2270, 263.2367	M+H-H2O	C18H32O2	1.9	487781	376942	369092	363111	956449	915010	358233	573705	346314	585298	203045	240010	300863	85931.4	201120	194334	207107	235976	316300
FT6719PR	734.57	12.199	pos	PE-NMe2(15:0/18:0)	134022	https://cloud.oebiotech.com/#/lm/network/134022	HMDB0113919			131821029								[H]C(COC(=O)CCCCCCCCCCCCCC)(COP(O)(=O)OCCN(C)C)OC(=O)CCCCCCCCCCCCCCCCC	TXTZEYGNSMCUGC-UHFFFAOYSA-N	Lipids and lipid-like molecules	Glycerophospholipids	Glycerophosphoethanolamines	Level 1	62.29	71.23	62.13	201.1024, 202.1119, 202.1310, 204.3994, 348.7763, 440.4422, 643.4398, 699.9970, 734.5696, 735.5395	M+H	C40H80NO8P	-0.14	2.07163e+06	2.20983e+06	1.75294e+06	3.33332e+06	1.58376e+06	574601	0	0	3.03652e+06	1.12894e+07	3.58044e+06	3.71837e+06	1.69043e+06	1.83329e+06	2.53571e+06	1.69551e+06	2.02792e+06	1.75882e+06	1.92704e+06
FT4875PR	377.146	4.273	pos	Riboflavin	46953	https://cloud.oebiotech.com/#/lm/network/46953	HMDB0000244	233		493570	C00255	mmu00740,mmu02010,mmu04977	Riboflavin metabolism|ABC transporters|Vitamin digestion and absorption	17015			83-88-5	CC1=C(C)C=C2N(C[C@H](O)[C@H](O)[C@H](O)CO)C3=NC(=O)NC(=O)C3=NC2=C1	AUNGANRZJHBGPY-SCRDCRAPSA-N	Organoheterocyclic compounds	Pteridines and derivatives	Alloxazines and isoalloxazines	Level 1	62.27	88.82	50.7	123.0684, 204.4042, 218.1380, 243.0873, 255.9670, 281.0854, 312.0191, 319.1363, 377.1424, 377.2301	M+H	C17H20N4O6	0	1.22753e+06	1.07394e+06	1.18919e+06	1.08451e+06	364311	646629	406471	295950	468078	509254	2.59662e+06	2.47008e+06	3.86334e+06	2.28973e+06	1.70508e+06	3.82466e+06	1.4744e+06	376834	821935
FT5121NR	389.231	11.252	neg	21-HDHA	4870	https://cloud.oebiotech.com/#/lm/network/4870		75219	LMFA04000060	52922000				132325				C(CC/C=C\C/C=C\C/C=C\C/C=C\C/C=C\C/C=C\C(O)C)(=O)O	IXAMNXQQWDOFMN-NZONWQNASA-N	Lipids and lipid-like molecules	Fatty Acyls	Fatty acids and conjugates	Level 1	62.26	96.24	63.54	290.8902, 302.6940, 303.2332, 321.2434, 343.2262, 352.3092, 367.7416, 389.2308, 393.2210, 396.7213	M+FA-H	C22H32O3	5.14	876171	963613	785600	629021	1.19531e+06	650681	572670	639042	650421	1.4565e+06	623546	664502	759545	737439	602489	1.12907e+06	689231	600610	872671
FT3329NR	279.197	10.129	neg	12S-HHTrE	3935	https://cloud.oebiotech.com/#/lm/network/3935	HMDB0012535	3831	LMFA03050002	5283141	C20388			63977			54397-84-1	C(=C/C/C=C/C=C/[C@@H](O)CCCCC)/CCCC(=O)O	KUKJHGXXZWHSBG-WBGSEQOASA-N	Lipids and lipid-like molecules	Fatty Acyls	Fatty acids and conjugates	Level 2	62.15	89.14	38.55	130.0400, 135.1182, 142.9966, 179.1079, 217.1954, 236.8646, 261.1867, 279.1969, 279.2321, 280.1953	M-H	C17H28O3	-0.36	1.64613e+06	1.50329e+06	1.32297e+06	1.3496e+06	1.51604e+06	2.32051e+06	1.78958e+06	1.91805e+06	1.81319e+06	1.7513e+06	1.44678e+06	1.49447e+06	2.05185e+06	1.39088e+06	1.02597e+06	1.97095e+06	977712	953782	1.87703e+06
FT2260PR	204.123	4.786	pos	Isopentenyladenine	201056	https://cloud.oebiotech.com/#/lm/network/201056	HMDB0245646	6612		92180	C04083			17660			2365-40-4	CC(C)=CCNC1=NC=NC2=C1N=CN2	HYVABZIGRDEKCD-UHFFFAOYSA-N	Organoheterocyclic compounds	Imidazopyrimidines	Purines and purine derivatives	Level 1	62.13	93.14	60.81	176.9726, 180.9561, 186.1124, 192.1803, 192.1990, 204.0885, 204.1387, 204.1824, 214.7888, 222.0052	M+H	C10H13N5	5.39	1.59366e+06	1.29354e+06	1.55426e+06	1.35317e+06	2.90931e+06	2.09869e+06	1.70431e+06	1.445e+06	1.52702e+06	3.03934e+06	1.81254e+06	1.05469e+06	1.89038e+06	1.3311e+06	921354	2.14151e+06	1.27469e+06	929268	1.36047e+06
FT3907NR	307.192	11.015	neg	5-((Z)-undec-3-en-1-yl)resorcinol	35168	https://cloud.oebiotech.com/#/lm/network/35168			LMPK15030015	12314118								C1(O)C=C(CC/C=C\CCCCCCC)C=C(O)C=1	KBZMDBAMUVCKBO-HJWRWDBZSA-N	Benzenoids	Phenols	Benzenediols	Level 3	62.11	97.59	87.94	205.1132, 205.1596, 205.2041, 205.9070, 206.1636, 264.1900, 264.2180, 302.7029, 307.1920, 307.2294	M+FA-H	C17H26O2	-0.33	2.46539e+06	2.03314e+06	2.35372e+06	2.11572e+06	0	0	0	8466.04	0	0	5.47029e+06	5.05859e+06	1.19767e+07	4.41121e+06	2.6541e+06	1.10992e+07	2.08003e+06	2.26699e+06	539331
FT4367NR	331.228	10.882	neg	pregna-5,20-dien-3beta-ol	45076	https://cloud.oebiotech.com/#/lm/network/45076		84300	LMST02030210	52931507								[C@]12(CC=C3C[C@@H](O)CC[C@]3(C)[C@@]1([H])CC[C@]1(C)C(=C)CC[C@@]21[H])[H]	CDCQHKMEOJJEBD-SIRBJWHBSA-N	Lipids and lipid-like molecules	Steroids and steroid derivatives	Androstane steroids	Level 2	62.05	86.58	42.32	193.1238, 194.9232, 204.3978, 222.1267, 234.6390, 269.2267, 298.3525, 302.5065, 313.2183, 331.2281	M+FA-H	C20H30O	-0.6	532754	442763	515201	422694	1.75965e+06	817555	946757	858054	1.08762e+06	1.66457e+06	26828.8	15395.8	0	0	23993.1	26820.4	27925.9	27668.9	302586
FT5984NR	491.302	9.68	neg	(23S,25R)-1alpha,25-dihydroxyvitamin D3 26,23-lactol	45364	https://cloud.oebiotech.com/#/lm/network/45364			LMST03020193	9547404								[C@@H]1(O)C(=C)/C(=C\C=C2\[C@]3([H])CC[C@@]([C@@](C)([H])C[C@@H]4OC(O)[C@@](O)(C)C4)([H])[C@@]3(C)CCC\2)/C[C@@H](O)C1	IYBKBIPCYPEBEW-VYZDORMZSA-N	Lipids and lipid-like molecules	Steroids and steroid derivatives	Vitamin D and derivatives	Level 2	62.05	81.5	44.54	76.0036, 76.0387, 114.4155, 164.3029, 204.3849, 215.8348, 302.6897, 339.3404, 377.2931, 445.2949	M+FA-H	C27H42O5	-1.42	238636	173362	153380	165142	59487.2	98514.6	83293.7	53779	36396.1	121029	197061	272963	258938	191801	147107	200601	199185	182105	216548
FT5632NR	445.333	13.11	neg	2alpha-hydroxyvitamin D3	45409	https://cloud.oebiotech.com/#/lm/network/45409			LMST03020239	5283724								C1C(=C)/C(=C\C=C2\[C@]3([H])CC[C@@]([H])([C@@]3(C)CCC\2)[C@]([H])(C)CCCC(C)C)/C[C@@H](O)[C@@H]1O	JPHQTWWCNKGWOA-AHPVHTJCSA-N	Lipids and lipid-like molecules	Steroids and steroid derivatives	Vitamin D and derivatives	Level 2	61.95	81.26	40.23	82.6294, 90.4456, 93.8195, 187.0201, 198.0843, 321.2651, 397.2459, 422.0841, 427.8662, 445.3311	M+FA-H	C27H44O2	-0.9	223090	175825	177064	130749	122233	109386	119842	58841.4	130331	171917	165772	193795	146056	209584	130087	162685	189011	233975	153760
FT1382PR	159.051	0.74	pos	Allantoic acid	47454	https://cloud.oebiotech.com/#/lm/network/47454	HMDB0001209	343		203	C00499	mmu00230	Purine metabolism	30837			99-16-1	NC(=O)NC(NC(N)=O)C(O)=O	NUCLJNSWZCHRKL-UHFFFAOYSA-N	Organic acids and derivatives	Carboxylic acids and derivatives	Amino acids, peptides, and analogues	Level 2	61.87	96.75	35.1	159.0782, 159.1217, 159.1570, 160.0759, 160.0916, 160.1034, 160.1125, 160.1192, 160.1333, 160.1658	M+H-H2O	C4H8N4O4	2.51	7.70142e+06	6.62981e+06	6.98071e+06	7.3991e+06	6.41219e+06	8.46052e+06	8.12911e+06	9.34477e+06	7.7802e+06	8.73412e+06	9.29482e+06	4.88073e+06	5.52413e+06	5.14355e+06	5.29593e+06	7.76368e+06	4.81126e+06	6.46384e+06	6.11264e+06
FT2560NR	243.124	4.585	neg	oscr#12	10358	https://cloud.oebiotech.com/#/lm/network/10358			LMFA13040093	86289773				79135				O[C@@H]1C[C@@H](O)[C@H](C)O[C@H]1OCCCCCC(=O)O	OEQPWGGFCAQFGJ-BTQIBKBOSA-N	Organic oxygen compounds	Organooxygen compounds	Carbohydrates and carbohydrate conjugates	Level 2	61.86	92.22	34.66	174.5616, 174.9561, 181.0873, 181.1237, 204.3855, 209.6523, 225.1132, 225.7130, 243.0946, 243.1238	M-H2O-H	C12H22O6	-2.47	286464	240403	147478	203965	827633	555133	429701	595576	450835	887709	21281.8	39196.4	63813.4	54394.8	53969	98508.2	88099.1	47478.5	206426
FT4868NR	367.213	8.621	neg	15S-hydroperoxy-PGD2	3821	https://cloud.oebiotech.com/#/lm/network/3821		74985	LMFA03010220	56935878								[C@H]1(/C=C/[C@@H](OO)CCCCC)C(=O)C[C@H](O)[C@@H]1C/C=C\CCCC(=O)O	BGTZBKUZEYECKP-OUTUXVNYSA-N	Lipids and lipid-like molecules	Fatty Acyls	Eicosanoids	Level 2	61.82	87.16	38.07	93.4935, 121.7239, 191.1449, 209.7881, 217.7343, 221.1552, 238.5801, 281.2588, 367.1635, 367.2134	M-H	C20H32O6	-0.54	103203	94888.4	105983	101598	4101.12	0	0	0	0	0	204610	192935	490289	145375	125731	524506	136404	195504	83898.8
FT2176NR	225.077	8.097	neg	Propyl 2-furanacrylate	7643	https://cloud.oebiotech.com/#/lm/network/7643	HMDB0037733	92556	LMFA07011002	6435825							623-22-3	O1C(/C=C\C(OCCC)=O)=CC=C1	RRFBKGHLBNBFGL-WAYWQWQTSA-N	Lipids and lipid-like molecules	Fatty Acyls	Fatty acid esters	Level 2	61.76	92.88	41.82	153.1877, 156.9754, 157.0122, 181.0872, 181.1056, 204.3798, 204.4020, 225.0260, 225.0765, 239.8675	M+FA-H	C10H12O3	-0.89	229768	327428	343525	260018	158315	69141.2	38382.9	72318.8	83401.7	227552	557036	564164	500706	397102	677819	514006	932378	874612	122360
FT2133NR	223.098	7.001	neg	3-(2-Hydroxy-4-methylphenyl)-2-butanone	61609	https://cloud.oebiotech.com/#/lm/network/61609	HMDB0038179	92915		20472052							83810-64-4	CC(C(C)=O)C1=C(O)C=C(C)C=C1	YWKYLGVKGIAHDU-UHFFFAOYSA-N	Lipids and lipid-like molecules	Prenol lipids	Monoterpenoids	Level 1	61.74	97.97	45.43	165.0910, 179.1078, 179.1254, 179.9145, 195.1036, 205.0868, 222.9798, 223.0298, 223.0977, 224.1007	M+FA-H	C11H14O2	-0.45	1.60867e+06	1.89399e+06	1.51611e+06	1.5514e+06	1.61728e+06	1.79266e+06	1.27365e+06	1.59218e+06	1.69413e+06	1.83452e+06	1.62932e+06	1.77967e+06	1.30095e+06	1.45792e+06	1.76034e+06	1.63246e+06	2.13036e+06	1.83136e+06	2.12948e+06
FT4348PR	325.201	8.459	pos	Cibaric acid	61949	https://cloud.oebiotech.com/#/lm/network/61949	HMDB0038580	93247		20839146				138788			130523-93-2	OCC\C=C\C(\O)=C\C(=O)C\C=C\CCCCCCCC(O)=O	LFTUCYCUYUJMJB-HNBCEUTISA-N	Lipids and lipid-like molecules	Fatty Acyls	Lineolic acids and derivatives	Level 2	61.74	88.39	34.7957	205.1228, 205.1594, 251.1301, 253.9014, 258.0217, 261.1848, 297.0301, 307.1912, 325.1388, 325.2277	M+H	C18H28O5	-0.31	276731	337793	333568	351026	0	0	0	0	0	0	558683	560191	1.38844e+06	477630	442442	1.43669e+06	446882	386016	376142
FT7047NR	804.576	11.535	neg	PE-NMe2(20:1/15:0)	134315	https://cloud.oebiotech.com/#/lm/network/134315	HMDB0114212			131821319								[H]C(COC(=O)CCCCCCCCC\C=C/CCCCCCCC)(COP(O)(=O)OCCN(C)C)OC(=O)CCCCCCCCCCCCCC	BDPZYQGTNMJIRF-VXPUYCOJSA-N	Lipids and lipid-like molecules	Glycerophospholipids	Glycerophosphoethanolamines	Level 1	61.73	67.97	70.18	76.1435, 76.7508, 204.3879, 255.2326, 281.2488, 510.0992, 577.6564, 744.5543, 772.2929, 804.5753	M+FA-H	C42H82NO8P	0	2.95219e+06	2.70508e+06	3.14815e+06	4.47578e+06	0	0	3.21948e+06	651827	0	800400	3.6089e+06	3.77721e+06	3.79829e+06	3.44156e+06	4.02226e+06	4.14801e+06	1.44806e+06	4.06573e+06	592337
FT4488NR	339.254	11.367	neg	11,13-dimethoxy-12-hydroxy-9-octadecenoic acid	2266	https://cloud.oebiotech.com/#/lm/network/2266		74814	LMFA01080003	5283023								C(/C(OC)C(O)C(OC)CCCCC)=C\CCCCCCCC(=O)O	MQWZCHDMBWJFTK-NTCAYCPXSA-N	Lipids and lipid-like molecules	Fatty Acyls	Fatty acids and conjugates	Level 1	61.7	87.49	56.8	246.4748, 277.2543, 302.7012, 321.2455, 339.0582, 339.2067, 339.2542, 339.3025, 340.2544, 357.0662	M-H2O-H	C20H38O5	-2.36	334166	285786	186033	266097	814585	558495	452612	494556	420924	730760	94929.5	79235.9	163717	91930.2	94915.2	131520	84251.8	125463	252885
FT0001PR	70.0658	0.739	pos	2-(1-Aziridinyl)ethanol	280087	https://cloud.oebiotech.com/#/lm/network/280087		73039		14074	C19332						1072-52-2	C1CN1CCO	VYONOYYDEFODAJ-UHFFFAOYSA-N	Organic nitrogen compounds	Organonitrogen compounds	Amines	Level 2	61.51	97.37	37.94	70.0790, 70.0826, 70.0926, 72.9428, 73.0072, 73.0349, 73.0864, 76.0550, 79.2810, 82.6799	M+H-H2O	C4H9NO	-0.86	3.96721e+06	3.16238e+06	3.76442e+06	4.71875e+06	3.04323e+06	3.55971e+06	3.6323e+06	4.16704e+06	3.01368e+06	4.00058e+06	6.13349e+06	4.31526e+06	4.31189e+06	4.93146e+06	3.60945e+06	6.81024e+06	3.50863e+06	5.42137e+06	3.35714e+06
FT6660NR	593.479	14.731	neg	Cohibin B	55779	https://cloud.oebiotech.com/#/lm/network/55779	HMDB0031169			131751148							189508-32-5	CCCCCCCCCCCCCC\C=C/CCC(O)C(O)CCCCCCCCCCC1=CC(C)OC1=O	UYPWFMBFXBCPAC-QOCHGBHMSA-N	Lipids and lipid-like molecules	Fatty Acyls	Fatty alcohols	Level 2	61.46	93.83	35.63	138.0924, 138.9803, 174.9458, 186.5915, 204.3875, 285.6810, 334.9804, 338.1599, 459.6547, 593.4794	M+FA-H	C35H64O4	-1.52	732025	611758	375338	445350	22631.9	3658.19	11397.5	3856.84	8798.58	10151.6	586083	330957	521833	379049	481001	505515	518371	312621	396274
FT5799NR	463.343	11.658	neg	20a,22b-Dihydroxycholesterol	48866	https://cloud.oebiotech.com/#/lm/network/48866	HMDB0006763			53477897	C05501	mmu00140	Steroid hormone biosynthesis	1294	R-MMU-1430728,R-MMU-196071,R-MMU-196108,R-MMU-211859,R-MMU-211897,R-MMU-211945,R-MMU-211976,R-MMU-556833,R-MMU-8957322	Metabolism|Metabolism of steroid hormones|Pregnenolone biosynthesis|Biological oxidations|Cytochrome P450 - arranged by substrate type|Phase I - Functionalization of compounds|Endogenous sterols|Metabolism of lipids|Metabolism of steroids	15234-55-6	[H][C@@]12CC[C@]([H])([C@@](C)(O)[C@H](O)CCC(C)C)[C@@]1(C)CC[C@@]1([H])[C@@]2([H])CC=C2CC(O)CC[C@]12C	ISBSSBGEYIBVTO-IVMOZYHGSA-N	Lipids and lipid-like molecules	Steroids and steroid derivatives	Bile acids, alcohols and derivatives	Level 2	61.4	81.01	38.88	115.0946, 120.1087, 198.1666, 204.3826, 214.8986, 305.2127, 323.2192, 380.6303, 463.2786, 463.3436	M+FA-H	C27H46O3	-1.08	171134	200694	234349	177243	541978	621728	418236	568652	524521	428132	102221	70658	119775	94312.2	108606	140415	96102.3	92677.5	1.01027e+06
FT6618NR	584.358	10.535	neg	Deoxycholylphenylalanine	198866	https://cloud.oebiotech.com/#/lm/network/198866	HMDB0242413											CC(CCC(=O)NC(CC1=CC=CC=C1)C(O)=O)C1CCC2C3CCC4CC(O)CCC4(C)C3CC(O)C12C	RFRCQJKUNLZBAM-UHFFFAOYSA-N	Lipids and lipid-like molecules	Steroids and steroid derivatives	Bile acids, alcohols and derivatives	Level 1	61.38	75.03	60.58	145.6416, 198.4433, 204.3841, 224.3366, 255.2344, 333.6904, 376.5790, 427.1476, 480.3102, 584.3566	M+FA-H	C33H49NO5	2.05	647783	783399	640914	782068	594411	866967	868720	678680	808020	696158	771247	1.04975e+06	897376	648485	711118	656454	618910	813977	781478
FT1759PR	177.102	1.775	pos	3h-Serotonin	201621	https://cloud.oebiotech.com/#/lm/network/201621	HMDB0246274			46228506								NCCC1C=NC2=C1C=C(O)C=C2	OFCNTYBPPAQCRE-UHFFFAOYSA-N	Organoheterocyclic compounds	Indoles and derivatives	Indoles	Level 3	61.36	98.78	84.29	160.1066, 160.1204, 160.5833, 160.5964, 161.0787, 176.9720, 177.1043, 177.1275, 177.1643, 181.3279	M+H	C10H12N2O	-1.13	8.92327e+07	9.64656e+07	8.80483e+07	9.39087e+07	1.41182e+08	1.40552e+08	1.28974e+08	1.39826e+08	1.1693e+08	1.38536e+08	7.37371e+07	7.53201e+07	6.63041e+07	6.77757e+07	6.94257e+07	6.24252e+07	6.77208e+07	8.14812e+07	7.44555e+07
FT2300PR	205.097	3.134	pos	S-nirvanol	82813	https://cloud.oebiotech.com/#/lm/network/82813	HMDB0060967			6540813								CC[C@]1(N=C(O)N=C1O)C1=CC=CC=C1	UDTWZFJEMMUFLC-NSHDSACASA-N	Organoheterocyclic compounds	Azolidines	Imidazolidines	Level 3	61.32	97.99	88.74	187.4275, 188.0294, 188.0707, 188.1233, 188.7172, 205.0988, 205.1210, 205.1407, 205.1588, 205.1941	M+H	C11H12N2O2	-0.98	4.72171e+07	3.73403e+07	3.38352e+07	5.97317e+07	1.43778e+07	4.89953e+07	6.39618e+07	4.69468e+07	5.35345e+07	1.87501e+07	5.71352e+07	6.61785e+07	7.39816e+07	1.54777e+07	5.93378e+07	3.48731e+07	5.53736e+07	4.35808e+07	2.92091e+07
FT6667NR	594.377	11.649	neg	PC(20:1/0:0)	19881	https://cloud.oebiotech.com/#/lm/network/19881	HMDB0010391	61701	LMGP01050131	52924051	C04230	mmu00564,mmu04148,mmu05231	Glycerophospholipid metabolism|Efferocytosis|Choline metabolism in cancer	88685				[C@](COP(=O)([O-])OCC[N+](C)(C)C)([H])(O)COC(CCCCCCCCC/C=C\CCCCCCCC)=O	YYSFWGQAKJTHRE-MEOKJUQFSA-N	Lipids and lipid-like molecules	Glycerophospholipids	Glycerophosphocholines	Level 1	61.31	79.97	59.41	90.9903, 118.3713, 120.2139, 309.2795, 348.3736, 376.9184, 478.5565, 534.3563, 534.5717, 594.3813	M+FA-H	C28H56NO7P	0.5	344498	300016	270201	251589	566432	468584	475823	331066	446405	395916	232808	232486	227413	208381	195656	201789	197990	233883	279351
FT2238NR	228.088	4.059	neg	3,4,5,6-Tetrahydrohippuric acid	83267	https://cloud.oebiotech.com/#/lm/network/83267	HMDB0061679	348359		149048				71172				OC(=O)CNC(=O)C1=CCCCC1	OSUSJBWSQBKORT-UHFFFAOYSA-N	Organic acids and derivatives	Carboxylic acids and derivatives	Amino acids, peptides, and analogues	Level 2	61.29	93.08	36.58	80.0911, 89.2233, 109.0658, 153.0556, 166.0882, 184.0978, 204.3774, 204.3958, 210.0777, 228.0877	M+FA-H	C9H13NO3	-0.88	1.01758e+06	1.11853e+06	951674	888995	853250	2.9332e+06	3.32692e+06	1.96651e+06	892766	2.29014e+06	212290	393981	422476	147242	142730	188579	461481	264653	1.38538e+06
FT4963PR	388.306	8.631	pos	3-hydroxytetradecanoylcarnitine	8327	https://cloud.oebiotech.com/#/lm/network/8327	HMDB0061640		LMFA07070045	71464541				73063			282523-64-2	O(C(CC(O)CCCCCCCCCCC)=O)C(CC(=O)[O-])C[N+](C)(C)C	GFAZJTUXMHGTOC-UHFFFAOYSA-N	Lipids and lipid-like molecules	Fatty Acyls	Fatty acid esters	Level 1	61.25	85.97	46.53	107.9670, 109.3435, 117.4460, 132.8409, 299.0972, 302.6853, 302.7215, 373.0805, 388.3062, 396.9255	M+H	C21H41NO5	0	457922	401460	446198	387155	659819	551971	454020	540946	554374	687975	383083	226880	456679	126640	408450	491721	363099	300206	481928
FT6588NR	581.456	12.957	neg	DG(15:0/0:0/20:5n3)	78394	https://cloud.oebiotech.com/#/lm/network/78394	HMDB0056006			131801733								[H][C@@](O)(COC(=O)CCCCCCCCCCCCCC)COC(=O)CCC\C=C/C\C=C/C\C=C/C\C=C/C\C=C/CC	XZLBYGIFOSFHCP-ULMKCGBXSA-N	Lipids and lipid-like molecules	Fatty Acyls	Eicosanoids	Level 1	61.24	73.25	50.52	75.8798, 93.3207, 138.6433, 139.0685, 204.3902, 214.1364, 279.2334, 464.7864, 581.4572, 582.4666	M-H2O-H	C38H64O5	1.38	139420	157181	123562	103037	261676	193639	176251	197888	178386	178670	71318.9	62618.1	102760	106095	110707	89722.8	85066.2	99066.9	100890
FT2053NR	218.103	4.957	neg	N-Acetylisoleucine	83272	https://cloud.oebiotech.com/#/lm/network/83272	HMDB0061684			7036275				21555			3077-46-1	CC[C@H](C)[C@H](NC(C)=O)C(O)=O	JDTWZSUNGHMMJM-FSPLSTOPSA-N	Organic acids and derivatives	Carboxylic acids and derivatives	Amino acids, peptides, and analogues	Level 2	61.23	94.06	30.76	69.9691, 72.7414, 72.8907, 75.9319, 79.2176, 112.7147, 114.3942, 146.0608, 204.3885, 218.1107	M+FA-H	C8H15NO3	-0.46	239040	196441	232591	210679	427942	399154	322873	428150	408313	442663	116965	90832.3	89665.8	86749.5	104650	100741	75166.4	57178.5	234739
FT3330PR	262.888	0.861	pos	Trimetaphosphoric acid	81940	https://cloud.oebiotech.com/#/lm/network/81940	HMDB0059921	422356		510	C02466			16517				OP1(=O)OP(O)(=O)OP(O)(=O)O1	AZSFNUJOCKMOGB-UHFFFAOYSA-N	Homogeneous non-metal compounds	Non-metal oxoanionic compounds	Non-metal phosphates	Level 2	61.23	72.47	35.5029	226.9914, 232.9971, 240.0090, 262.1420, 262.1668, 262.8881, 263.1254, 263.1675, 263.1990, 263.2394	M+Na	H3O9P3	0.76	7.39208e+06	7.21571e+06	5.97411e+06	5.76515e+06	5.42207e+06	5.82532e+06	5.50122e+06	5.17334e+06	5.0773e+06	5.82112e+06	6054860	6.13486e+06	4.95828e+06	6.17844e+06	5.87091e+06	6.09231e+06	5.14583e+06	6.90066e+06	5.28919e+06
FT5411NR	415.198	6.153	neg	5-Megastigmen-7-yne-3,9-diol 3-glucoside	57110	https://cloud.oebiotech.com/#/lm/network/57110	HMDB0032842	88762		85225214				168282			62512-27-0	CC(O)C#CC1=C(C)CC(CC1(C)C)OC1OC(CO)C(O)C(O)C1O	XIRQNNSWPUAAHR-UHFFFAOYSA-N	Organic oxygen compounds	Organooxygen compounds	Carbohydrates and carbohydrate conjugates	Level 2	61.17	86.5	33.07	70.1792, 73.0584, 120.4808, 139.7919, 142.9970, 168.6134, 204.3933, 280.9808, 376.7720, 415.1990	M+FA-H	C19H30O7	-0.72	74880.5	89630.9	79702.5	113435	210245	225885	162554	163057	212510	225591	25027.4	21699.1	14000.6	12642.1	17562.1	25775.5	22538.6	15737.9	75446.2
FT3887PR	297.147	10.536	pos	Carbestrol	278047	https://cloud.oebiotech.com/#/lm/network/278047		70241		15644	C14660						1755-52-8	CCC1=C(CCC(C1C)C(=O)O)C2=CC=C(C=C2)OC	VJKVHUZOVAWKEB-UHFFFAOYSA-N	Benzenoids	Phenol ethers	Anisoles	Level 1	61.14	71.47	64.89	272.9864, 273.9782, 274.0088, 276.1249, 277.1230, 279.2309, 297.2372, 299.0603, 313.0103, 467.1721	M+Na	C17H22O3	-1.68	3.79979e+07	3.40358e+07	2.77718e+07	2.667e+07	4.11859e+07	3.91437e+07	3.56363e+07	3.64032e+07	4.03626e+07	3.79697e+07	2.99404e+07	27759815	2.51523e+07	2.62397e+07	2.93438e+07	2.67376e+07	3.10281e+07	2.63544e+07	3.69724e+07
FT1941PR	188.139	0.696	pos	n6-iminoethyl-l-lysine	209305	https://cloud.oebiotech.com/#/lm/network/209305	HMDB0255299			21982780								NC(CCCCNCC=N)C(O)=O	FOFYPECJVAGEIX-UHFFFAOYSA-N	Organic acids and derivatives	Carboxylic acids and derivatives	Amino acids, peptides, and analogues	Level 1	61.13	76.48	84.58	187.9384, 187.9572, 188.0346, 188.1063, 188.1395, 188.1613, 188.1757, 188.1926, 188.7841, 204.3978	M+H	C8H17N3O2	-0.53	1.38025e+07	1.37698e+07	1.4856e+07	1.32965e+07	1.08484e+07	9.3884e+06	1.34661e+07	9.68245e+06	1.2617e+07	1.0402e+07	1.21117e+07	8.67047e+06	8.89363e+06	1.11013e+07	7.92777e+06	8.11892e+06	8.71949e+06	7.2976e+06	7.84777e+06
FT3744PR	288.217	5.866	pos	Octanoylcarnitine	47224	https://cloud.oebiotech.com/#/lm/network/47224	HMDB0000791			11953814	C02838			18102			25243-95-2	CCCCCCCC(=O)O[C@H](CC(O)=O)C[N+](C)(C)C	CXTATJFJDMJMIY-CYBMUJFWSA-O	Lipids and lipid-like molecules	Fatty Acyls	Fatty acid esters	Level 2	61.11	95.46	32.055	127.1118, 130.1411, 144.1022, 152.2846, 168.1697, 220.9351, 229.1437, 247.0913, 288.1790, 288.2168	M+	C15H30NO4	-0.69	1.41269e+06	1.78522e+06	1.77328e+06	1.62047e+06	3.26803e+06	2.72439e+06	2.66621e+06	2.304e+06	3.0158e+06	3.7529e+06	816412	851183	889844	896672	883370	990230	941849	981008	1.50388e+06
FT3910PR	298.201	8.091	pos	6b-Hydroxy-8a-methoxy-7(11)-eremophilen-12,8-olide	60634	https://cloud.oebiotech.com/#/lm/network/60634	HMDB0036979	91967		131752123				174673			58848-45-6	COC12CC3CCCC(C)C3(C)C(O)C1=C(C)C(=O)O2	UTOHVMLCPJSXEB-UHFFFAOYSA-N	Lipids and lipid-like molecules	Prenol lipids	Terpene lactones	Level 2	61.02	89.89	34.11	182.0528, 189.0909, 193.0862, 207.1014, 217.1585, 263.1645, 263.1949, 281.1752, 298.2022, 299.0620	M+NH4	C16H24O4	-0.34	757069	603988	520866	695544	0	0	0	0	0	0	1.32092e+06	624454	2.38403e+06	925763	687202	3.01794e+06	660788	879518	472871
FT6603NR	583.257	7.098	neg	Cladosporin	205110	https://cloud.oebiotech.com/#/lm/network/205110	HMDB0250312			37269								CC1CCCC(CC2CC3=CC(O)=CC(O)=C3C(=O)O2)O1	WOMKDMUZNBFXKG-UHFFFAOYSA-N	Benzenoids	Benzene and substituted derivatives	Benzoic acids and derivatives	Level 1	61	77.55	47.78	241.1340, 251.5391, 252.5156, 253.1352, 253.4439, 285.1252, 299.1401, 539.2666, 565.2427, 583.2573	2M-H	C16H20O5	-2.91	271073	235957	254798	270612	507042	476115	326276	236305	351300	549487	166459	274981	170654	177365	131542	215281	123585	143489	214386
FT3824PR	293.138	7.544	pos	3-(2-Ethyl-5-oxohexyl)phthalic acid	209399	https://cloud.oebiotech.com/#/lm/network/209399	HMDB0255403			21119822								CCC(CCC(C)=O)CC1=CC=CC(C(O)=O)=C1C(O)=O	OQQSKEQMHGIPDD-UHFFFAOYSA-N	Benzenoids	Benzene and substituted derivatives	Benzoic acids and derivatives	Level 2	60.94	89.81	30.4157	177.0546, 193.0902, 204.3952, 223.0605, 247.1333, 293.1391, 293.1741, 293.2109, 302.6952, 311.8424	M+H	C16H20O5	0	289599	361308	285306	279340	19254.3	0	13123	49586.2	10095	20523.2	342977	314686	495851	338044	412467	592185	412805	413274	296092
FT1499NR	188.093	2.233	neg	H-D-Asp(OtBu)-OH	207411	https://cloud.oebiotech.com/#/lm/network/207411	HMDB0253009			102930								CC(C)(C)OC(=O)CC(N)C(O)=O	MXWMFBYWXMXRPD-UHFFFAOYSA-N	Organic acids and derivatives	Carboxylic acids and derivatives	Amino acids, peptides, and analogues	Level 2	60.89	94.66	31.3286	141.8674, 142.0867, 143.8989, 144.9225, 144.9603, 159.8937, 160.8922, 188.0369, 188.0928, 204.3836	M-H	C8H15NO4	-0.53	1.35436e+06	885005	724164	1.00103e+06	1.24571e+06	2.26624e+06	2.01155e+06	1.97389e+06	2.1494e+06	1.35674e+06	585972	663301	479178	809084	1.04283e+06	419560	780426	777770	805605
FT4879PR	377.23	8.794	pos	11,12,15S-trihydroxy-5Z,8Z,13E-eicosatrienoic acid	3948	https://cloud.oebiotech.com/#/lm/network/3948	HMDB0004684	36275	LMFA03050017	11954043	C14782	mmu00590	Arachidonic acid metabolism	34128				C(/CC(O)C(O)/C=C/[C@@H](O)CCCCC)=C/C/C=C\CCCC(=O)O	PRMWQIVYOYCJQC-YZSNCDGGSA-N	Lipids and lipid-like molecules	Fatty Acyls	Eicosanoids	Level 1	60.87	75.88	63.21	273.1855, 323.2675, 341.2777, 358.2819, 359.1524, 359.2885, 359.3938, 377.2337, 377.2990, 377.4137	M+Na	C20H34O5	-1.33	249100	207015	130885	202284	59060	28477.1	58845.7	0	0	31214.4	445024	299531	1.04186e+06	293940	257411	1.01179e+06	273844	231844	53763.5
FT4713PR	360.274	7.237	pos	3-hydroxydodecanoylcarnitine	8321	https://cloud.oebiotech.com/#/lm/network/8321	HMDB0061638		LMFA07070039	71464535				73056				O(C(CC(O)CCCCCCCCC)=O)C(CC([O-])=O)C[N+](C)(C)C	ULWDPUHFMOBGFJ-UHFFFAOYSA-N	Lipids and lipid-like molecules	Fatty Acyls	Fatty acid esters	Level 1	60.85	87.42	50.88	73.1076, 73.1470, 79.5149, 85.0292, 85.6756, 140.4203, 169.4448, 204.3917, 302.7051, 360.2776	M+H	C19H37NO5	-0.28	343494	335165	489401	265625	362605	373733	266213	310809	303314	519846	429365	227629	507422	232375	193189	516901	437742	280829	288251
[truncated: 2,490 more rows]
[truncated: 7 more columns]

## Sheet: Table S2
Table S2. The significantly difference metabolites between the NC group and the OB group
ID	Ion mode	Metabolites	HMDB	FC(NC/OB)	VIP	P
FT4995NR	neg	Nordeoxycholic acid	HMDB0304947	34.5675	2.09159	1.07344e-10
FT2532PR	pos	D-ononitol	HMDB0304321	112.249	2.83048	7.40108e-09
FT4365NR	neg	Horminone	HMDB0302941	0.00550056	2.46295	5.48535e-08
FT5544PR	pos	28-Norcastasterone	HMDB0301791	56.0584	2.28596	9.02286e-11
FT6232NR	neg	Belinostat glucuronide	HMDB0259509	52.1137	2.03109	3.38873e-06
FT4074NR	neg	Triticonazole	HMDB0259283	1032.67	2.57606	9.26042e-16
[truncated: 130 more rows]

## Sheet: Table S3
Table S3. The significantly difference metabolites between the NC group and the OB group
[truncated: 61 more rows]

[truncated: 1 more sheets: Table S4]
